# Supplementary material for: Identifying and Analyzing Novel Epilepsy-Related Genes Using Random Walk with Restart Algorithm
Source: Biomed Res Int. 2017 Feb 1;2017:6132436. doi: 10.1155/2017/6132436 (PMC5309434; doi:10.1155/2017/6132436)
Supplement: Supplementary file 2 [file 6132436.f2.xlsx]

## Sheet: Sheet1
Supplementary Material S2. 6,886 RWR genes derived from RWR algorithm with probabilities larger than 1E-05.
Ensemble ID	Probability	Permutation FDR	MIS	MFS
ENSP00000304283	0.000103	<0.001	998	0.805
ENSP00000346671	0.000102	<0.001	999	0.9
ENSP00000293813	9.28e-05	<0.001	999	0
ENSP00000285379	7.49e-05	<0.001	740	0.749
ENSP00000266376	7.49e-05	<0.001	990	0.789
ENSP00000274547	7.13e-05	<0.001	920	0.372
ENSP00000155840	7.04e-05	<0.001	994	0.727
ENSP00000314520	6.84e-05	<0.001	983	0.852
ENSP00000319591	6.62e-05	<0.001	983	0.858
ENSP00000216200	6.5e-05	<0.001	814	0.978
ENSP00000252321	6.31e-05	<0.001	988	0.842
ENSP00000381293	6.25e-05	<0.001	958	0.34
ENSP00000328511	6.01e-05	<0.001	983	0.852
ENSP00000381412	5.98e-05	<0.001	997	0.58
ENSP00000339740	5.91e-05	<0.001	981	0.566
ENSP00000385142	5.78e-05	<0.001	990	0.241
ENSP00000301071	5.69e-05	<0.001	940	0.61
ENSP00000417901	5.68e-05	<0.001	972	0.166
ENSP00000419952	5.64e-05	<0.001	975	0.678
ENSP00000282561	5.47e-05	<0.001	854	0.822
ENSP00000358784	5.32e-05	<0.001	983	0.829
ENSP00000288139	5.3e-05	<0.001	962	0.793
ENSP00000218548	5.27e-05	<0.001	783	0.476
ENSP00000367323	5.25e-05	<0.001	995	0.625
ENSP00000350928	5.24e-05	<0.001	979	0.583
ENSP00000335592	5.23e-05	<0.001	916	0.248
ENSP00000411593	5.1e-05	<0.001	901	0.296
ENSP00000280684	5.06e-05	<0.001	956	0
ENSP00000236671	4.98e-05	<0.001	750	0.652
ENSP00000264318	4.96e-05	<0.001	915	0.287
ENSP00000306138	4.91e-05	<0.001	965	0.424
ENSP00000434241	4.85e-05	<0.001	936	0.755
ENSP00000314048	4.8e-05	<0.001	793	0.121
ENSP00000359334	4.76e-05	<0.001	914	0
ENSP00000290310	4.76e-05	<0.001	991	0.763
ENSP00000243457	4.75e-05	<0.001	861	0.754
ENSP00000358802	4.63e-05	<0.001	966	0.783
ENSP00000349588	4.53e-05	<0.001	990	0.997
ENSP00000359329	4.44e-05	<0.001	818	0
ENSP00000302719	4.43e-05	<0.001	955	0.593
ENSP00000347454	4.41e-05	<0.001	824	0.312
ENSP00000450895	4.37e-05	<0.001	574	0.764
ENSP00000295101	4.29e-05	<0.001	855	0.68
ENSP00000386029	4.29e-05	<0.001	632	0.229
ENSP00000369689	4.26e-05	<0.001	906	0
ENSP00000305824	4.26e-05	<0.001	958	0.659
ENSP00000271751	4.21e-05	<0.001	986	0.657
ENSP00000278947	4.2e-05	<0.001	977	0.616
ENSP00000358786	4.18e-05	<0.001	960	0.739
ENSP00000277120	4.16e-05	<0.001	827	0.776
ENSP00000360406	4.15e-05	<0.001	923	0.733
ENSP00000221444	4.13e-05	<0.001	940	0.71
ENSP00000390600	4.04e-05	<0.001	743	0.621
ENSP00000315654	4.01e-05	<0.001	958	0.757
ENSP00000312129	3.99e-05	<0.001	981	0.716
ENSP00000345055	3.98e-05	<0.001	960	0.791
ENSP00000299333	3.97e-05	<0.001	920	0.619
ENSP00000264093	3.97e-05	<0.001	740	0.831
ENSP00000331727	3.92e-05	<0.001	958	0.529
ENSP00000339867	3.88e-05	<0.001	689	0.468
ENSP00000381377	3.85e-05	<0.001	561	0.266
ENSP00000340736	3.8e-05	<0.001	933	0.402
ENSP00000259050	3.79e-05	<0.001	800	0.297
ENSP00000262461	3.76e-05	<0.001	800	0.441
ENSP00000217420	3.75e-05	<0.001	749	0.259
ENSP00000274093	3.74e-05	<0.001	900	0.239
ENSP00000295082	3.71e-05	<0.001	958	0.679
ENSP00000304127	3.7e-05	<0.001	991	0.71
ENSP00000297404	3.69e-05	<0.001	959	0.658
ENSP00000355316	3.68e-05	<0.001	906	0.299
ENSP00000261514	3.66e-05	<0.001	814	0.598
ENSP00000360626	3.65e-05	<0.001	958	0.625
ENSP00000364831	3.64e-05	<0.001	569	0.417
ENSP00000385019	3.59e-05	<0.001	921	0.762
ENSP00000361700	3.59e-05	<0.001	632	0.247
ENSP00000265294	3.58e-05	<0.001	603	0.195
ENSP00000387694	3.58e-05	<0.001	971	0.397
ENSP00000322460	3.57e-05	<0.001	937	0.549
ENSP00000420040	3.57e-05	<0.001	999	0.616
ENSP00000295452	3.54e-05	<0.001	594	0.23
ENSP00000217446	3.54e-05	<0.001	976	0.126
ENSP00000307599	3.52e-05	<0.001	508	0.568
ENSP00000393557	3.49e-05	<0.001	584	0.412
ENSP00000221485	3.39e-05	<0.001	603	0.327
ENSP00000256737	3.35e-05	<0.001	533	0.139
ENSP00000430846	3.33e-05	<0.001	957	0.723
ENSP00000287042	3.25e-05	<0.001	940	0.559
ENSP00000271915	3.24e-05	<0.001	610	0.704
ENSP00000264428	3.24e-05	<0.001	904	0.178
ENSP00000399709	3.23e-05	<0.001	666	0.341
ENSP00000462196	3.2e-05	<0.001	923	0
ENSP00000330320	3.2e-05	<0.001	701	0.385
ENSP00000257981	3.16e-05	<0.001	942	0.576
ENSP00000355580	3.13e-05	<0.001	677	0.737
ENSP00000365441	3.07e-05	<0.001	947	0.648
ENSP00000395323	3.06e-05	<0.001	998	0.461
ENSP00000264661	2.93e-05	<0.001	941	0.581
ENSP00000269346	2.92e-05	<0.001	628	0.126
ENSP00000351883	2.83e-05	<0.001	499	0.71
ENSP00000394033	2.82e-05	<0.001	580	0.748
ENSP00000328813	2.8e-05	<0.001	943	0.579
ENSP00000263160	2.77e-05	<0.001	606	0.376
ENSP00000395983	2.74e-05	<0.001	627	0.268
ENSP00000306497	2.7e-05	<0.001	911	0.716
ENSP00000264638	2.62e-05	<0.001	995	0.449
ENSP00000409126	2.56e-05	<0.001	693	0.134
ENSP00000356265	2.51e-05	<0.001	813	0.533
ENSP00000352527	2.5e-05	<0.001	496	0.691
ENSP00000310568	2.43e-05	<0.001	501	0.7
ENSP00000334650	2.4e-05	<0.001	567	0.648
ENSP00000296440	2.39e-05	<0.001	930	0.652
ENSP00000378033	2.35e-05	<0.001	477	0.722
ENSP00000303575	2.31e-05	<0.001	752	0.254
ENSP00000240662	2.17e-05	<0.001	996	0.778
ENSP00000341479	2.14e-05	<0.001	428	0.602
ENSP00000361281	2.11e-05	<0.001	557	0.123
ENSP00000233826	2.11e-05	<0.001	416	0.565
ENSP00000357342	2.11e-05	<0.001	456	0.669
ENSP00000357448	1.73e-05	<0.001	612	0.309
ENSP00000358107	1.5e-05	<0.001	542	0.162
ENSP00000339191	6.35e-05	0.001	924	0.727
ENSP00000354923	6.3e-05	0.001	978	0.755
ENSP00000338185	5.39e-05	0.001	964	0.437
ENSP00000266546	5.26e-05	0.001	616	0.142
ENSP00000265969	4.89e-05	0.001	972	0.803
ENSP00000305071	4.84e-05	0.001	984	0.798
ENSP00000302397	4.68e-05	0.001	906	0.415
ENSP00000304689	4.24e-05	0.001	818	0.426
ENSP00000262916	4.1e-05	0.001	965	0.764
ENSP00000306866	4.06e-05	0.001	995	0.154
ENSP00000378920	3.88e-05	0.001	656	0.234
ENSP00000259455	3.84e-05	0.001	970	0.241
ENSP00000359085	3.74e-05	0.001	680	0.535
ENSP00000275857	3.7e-05	0.001	683	0.19
ENSP00000367959	3.66e-05	0.001	906	0.364
ENSP00000363435	3.63e-05	0.001	957	0.579
ENSP00000376432	3.55e-05	0.001	966	0.66
ENSP00000463533	3.45e-05	0.001	963	0.591
ENSP00000260045	3.43e-05	0.001	811	0.197
ENSP00000351591	3.39e-05	0.001	635	0.193
ENSP00000376921	3.24e-05	0.001	609	0.315
ENSP00000405963	3.13e-05	0.001	995	0.543
ENSP00000265362	2.68e-05	0.001	996	0.668
ENSP00000283936	2.54e-05	0.001	847	0.599
ENSP00000218176	2.45e-05	0.001	521	0.725
ENSP00000263373	2.33e-05	0.001	943	0.234
ENSP00000348822	2.3e-05	0.001	985	0.563
ENSP00000207549	2.26e-05	0.001	665	0.124
ENSP00000325663	2.21e-05	0.001	473	0.854
ENSP00000359393	2.14e-05	0.001	410	0.812
ENSP00000366475	2.13e-05	0.001	790	0.105
ENSP00000380903	1.98e-05	0.001	717	0.566
ENSP00000293973	1.72e-05	0.001	624	0.446
ENSP00000332204	1.35e-05	0.001	823	0.288
ENSP00000350552	1.24e-05	0.001	663	0.326
ENSP00000354721	1.11e-05	0.001	448	0.071
ENSP00000309503	0.000186	0.002	999	0.958
ENSP00000308541	9.54e-05	0.002	920	0.782
ENSP00000348573	6.76e-05	0.002	974	0.463
ENSP00000324740	6.54e-05	0.002	967	0.969
ENSP00000414303	6.52e-05	0.002	948	0.815
ENSP00000365272	6.14e-05	0.002	992	0.462
ENSP00000308461	5.7e-05	0.002	996	0.903
ENSP00000263816	5.16e-05	0.002	999	0.591
ENSP00000296785	5.04e-05	0.002	994	0.781
ENSP00000357060	4.66e-05	0.002	906	0.487
ENSP00000392423	4.47e-05	0.002	948	0.811
ENSP00000350132	4.45e-05	0.002	903	0.614
ENSP00000368314	4.41e-05	0.002	986	0.572
ENSP00000341940	4.36e-05	0.002	906	0.631
ENSP00000298316	4.36e-05	0.002	978	0.597
ENSP00000412673	3.92e-05	0.002	632	0.277
ENSP00000264741	3.51e-05	0.002	938	0.45
ENSP00000307694	3.45e-05	0.002	935	0.641
ENSP00000339933	3.14e-05	0.002	453	0.317
ENSP00000349320	3.07e-05	0.002	963	0.745
ENSP00000258796	3.07e-05	0.002	735	0.13
ENSP00000445340	3.06e-05	0.002	520	0.301
ENSP00000358865	2.05e-05	0.002	632	0.403
ENSP00000347117	1.91e-05	0.002	929	0.328
ENSP00000258385	1.85e-05	0.002	745	0.14
ENSP00000002829	1.81e-05	0.002	959	0.574
ENSP00000294409	1.69e-05	0.002	652	0.339
ENSP00000352121	6.4e-05	0.003	996	0.827
ENSP00000307508	4.77e-05	0.003	843	0.982
ENSP00000354859	4.43e-05	0.003	922	0.49
ENSP00000295598	4.35e-05	0.003	901	0.478
ENSP00000261707	4.23e-05	0.003	532	0.502
ENSP00000331912	3.88e-05	0.003	911	0.129
ENSP00000350348	3.31e-05	0.003	914	0.256
ENSP00000011619	3.25e-05	0.003	996	0.397
ENSP00000377840	3.21e-05	0.003	941	0.732
ENSP00000314441	3.11e-05	0.003	757	0.676
ENSP00000354541	2.51e-05	0.003	623	0.209
ENSP00000263257	2.49e-05	0.003	683	0.512
ENSP00000301050	2.49e-05	0.003	925	0.606
ENSP00000302166	2.4e-05	0.003	566	0.693
ENSP00000244364	2.33e-05	0.003	881	0.435
ENSP00000350475	2.12e-05	0.003	814	0
ENSP00000267842	2.04e-05	0.003	492	0.047
ENSP00000380351	1.96e-05	0.003	341	0.702
ENSP00000356000	1.84e-05	0.003	903	0.547
ENSP00000353010	1.71e-05	0.003	999	0.093
ENSP00000349891	1.4e-05	0.003	412	0.802
ENSP00000324806	0.000105	0.004	999	0
ENSP00000331843	8.96e-05	0.004	569	0
ENSP00000003084	8.21e-05	0.004	835	0.476
ENSP00000246792	5.94e-05	0.004	951	0.941
ENSP00000238081	5.5e-05	0.004	999	0.978
ENSP00000298556	4.97e-05	0.004	919	0.554
ENSP00000300738	4.82e-05	0.004	954	0.668
ENSP00000370571	4.32e-05	0.004	708	0.78
ENSP00000285900	4.3e-05	0.004	950	0.46
ENSP00000368984	3.79e-05	0.004	999	0.776
ENSP00000438346	3.42e-05	0.004	862	0.159
ENSP00000296181	3.27e-05	0.004	883	0.596
ENSP00000267082	2.86e-05	0.004	962	0.678
ENSP00000354251	2.85e-05	0.004	918	0.368
ENSP00000345751	2.69e-05	0.004	999	0.425
ENSP00000412999	2.67e-05	0.004	405	0.701
ENSP00000417335	2.51e-05	0.004	717	0.6
ENSP00000264773	2.42e-05	0.004	592	0.727
ENSP00000317980	2.28e-05	0.004	859	0.331
ENSP00000272427	2.2e-05	0.004	763	0.152
ENSP00000405252	2.06e-05	0.004	860	0.462
ENSP00000391498	2.01e-05	0.004	392	0.55
ENSP00000337363	1.96e-05	0.004	341	0.696
ENSP00000259633	1.81e-05	0.004	921	0.424
ENSP00000273375	1.33e-05	0.004	372	0.194
ENSP00000348461	0.000117	0.005	998	0.789
ENSP00000440045	5.03e-05	0.005	908	0.97
ENSP00000466680	4.51e-05	0.005	659	0.93
ENSP00000366997	3.64e-05	0.005	997	0.724
ENSP00000263980	3.43e-05	0.005	809	0.586
ENSP00000264357	2.97e-05	0.005	812	0
ENSP00000462337	2.93e-05	0.005	587	0.758
ENSP00000367316	2.88e-05	0.005	937	0.393
ENSP00000230449	2.79e-05	0.005	935	0.163
ENSP00000351717	2.78e-05	0.005	792	0.148
ENSP00000363500	2.59e-05	0.005	592	0.215
ENSP00000420321	2.59e-05	0.005	970	0.628
ENSP00000327290	2.52e-05	0.005	831	0.258
ENSP00000270459	2.43e-05	0.005	341	0
ENSP00000323901	2.25e-05	0.005	929	0.827
ENSP00000419378	2.22e-05	0.005	569	0.126
ENSP00000362103	2.05e-05	0.005	562	0.787
ENSP00000299427	1.93e-05	0.005	836	0.412
ENSP00000297668	1.89e-05	0.005	762	0.134
ENSP00000360060	1.76e-05	0.005	902	0.571
ENSP00000362029	1.38e-05	0.005	819	0.211
ENSP00000354734	1.01e-05	0.005	414	0.401
ENSP00000264932	6.82e-05	0.006	860	0.275
ENSP00000005257	6.57e-05	0.006	981	0.932
ENSP00000306010	4.25e-05	0.006	789	0.435
ENSP00000380227	3.7e-05	0.006	912	0.582
ENSP00000325660	3.55e-05	0.006	922	0.565
ENSP00000378492	3.24e-05	0.006	915	0.285
ENSP00000287766	2.69e-05	0.006	827	0.287
ENSP00000282406	2.62e-05	0.006	501	0.112
ENSP00000240093	2.59e-05	0.006	912	0.8
ENSP00000311030	2.33e-05	0.006	861	0.129
ENSP00000331600	1.81e-05	0.006	761	0.147
ENSP00000304290	1.66e-05	0.006	900	0.254
ENSP00000235372	1.64e-05	0.006	610	0.781
ENSP00000389175	1.49e-05	0.006	900	0.089
ENSP00000335196	1.43e-05	0.006	972	0.14
ENSP00000355865	7.13e-05	0.007	938	0.81
ENSP00000288986	5.22e-05	0.007	999	0.714
ENSP00000265372	4.76e-05	0.007	954	0.851
ENSP00000262623	4.66e-05	0.007	708	0.443
ENSP00000301072	4.21e-05	0.007	761	0.629
ENSP00000367605	3.72e-05	0.007	311	0
ENSP00000459962	3.48e-05	0.007	933	0
ENSP00000301204	3.44e-05	0.007	680	0.256
ENSP00000356545	3.43e-05	0.007	886	0.593
ENSP00000408984	3.19e-05	0.007	286	0
ENSP00000332773	2.83e-05	0.007	769	0.556
ENSP00000282588	2.79e-05	0.007	921	0.607
ENSP00000295225	2.34e-05	0.007	995	0.44
ENSP00000318799	2.21e-05	0.007	428	0.745
ENSP00000366901	2.19e-05	0.007	592	0.201
ENSP00000229030	2.14e-05	0.007	818	0.75
ENSP00000453129	2.04e-05	0.007	490	0.061
ENSP00000292807	0.000363	0.008	954	0.216
ENSP00000396320	4.63e-05	0.008	806	0.726
ENSP00000281821	4.16e-05	0.008	990	0.98
ENSP00000352608	3.86e-05	0.008	915	0.606
ENSP00000300061	3.25e-05	0.008	999	0.528
ENSP00000373169	3.18e-05	0.008	913	0.212
ENSP00000254528	3.05e-05	0.008	287	0.354
ENSP00000311816	2.6e-05	0.008	824	0.797
ENSP00000366641	2.4e-05	0.008	380	0.177
ENSP00000398481	2.22e-05	0.008	757	0.158
ENSP00000418741	2.2e-05	0.008	952	0.127
ENSP00000275230	2.19e-05	0.008	576	0.082
ENSP00000384288	2.18e-05	0.008	637	0
ENSP00000234488	2.18e-05	0.008	536	0.479
ENSP00000325919	2.07e-05	0.008	400	0.263
ENSP00000386796	2.02e-05	0.008	800	0.321
ENSP00000405812	1.98e-05	0.008	659	0.273
ENSP00000266483	1.92e-05	0.008	978	0.226
ENSP00000298596	1.34e-05	0.008	513	0.19
ENSP00000268624	1.27e-05	0.008	390	0.198
ENSP00000350941	0.000165	0.009	999	0
ENSP00000264335	0.000163	0.009	999	0.973
ENSP00000333363	0.000103	0.009	931	0.695
ENSP00000363480	6.91e-05	0.009	999	0.497
ENSP00000254719	6.69e-05	0.009	902	0.74
ENSP00000250559	5.28e-05	0.009	972	0.932
ENSP00000270349	4.49e-05	0.009	800	0.554
ENSP00000357130	3.83e-05	0.009	916	0
ENSP00000317904	3.79e-05	0.009	988	0.322
ENSP00000332771	3.3e-05	0.009	557	0.419
ENSP00000332413	2.52e-05	0.009	593	0.1
ENSP00000328088	2.48e-05	0.009	979	0.355
ENSP00000464743	2.35e-05	0.009	860	0
ENSP00000294309	2.34e-05	0.009	593	0.11
ENSP00000351767	2.33e-05	0.009	911	0.135
ENSP00000272252	2.31e-05	0.009	302	0.055
ENSP00000330572	2.17e-05	0.009	834	0.409
ENSP00000345767	2.13e-05	0.009	744	0.844
ENSP00000315118	1.73e-05	0.009	972	0.136
ENSP00000378077	1.71e-05	0.009	495	0.269
ENSP00000160740	1.69e-05	0.009	323	0.54
ENSP00000363298	1.46e-05	0.009	584	0.243
ENSP00000334611	1.42e-05	0.009	382	0.124
ENSP00000304643	4.44e-05	0.01	909	0.965
ENSP00000320025	4.26e-05	0.01	942	0.715
ENSP00000222812	3.99e-05	0.01	955	0.25
ENSP00000261023	3.07e-05	0.01	962	0.668
ENSP00000336528	3.01e-05	0.01	990	0.557
ENSP00000358460	2.94e-05	0.01	936	0.207
ENSP00000353073	2.91e-05	0.01	900	0
ENSP00000005587	2.67e-05	0.01	677	0.206
ENSP00000252675	2.12e-05	0.01	914	0.104
ENSP00000262139	2.1e-05	0.01	763	0.06
ENSP00000348510	1.91e-05	0.01	817	0.719
ENSP00000319370	1.7e-05	0.01	979	0.57
ENSP00000210633	1.69e-05	0.01	850	0.363
ENSP00000296468	1.64e-05	0.01	829	0.665
ENSP00000338860	1.55e-05	0.01	341	0.714
ENSP00000345044	1.16e-05	0.01	501	0.27
ENSP00000345731	6.23e-05	0.011	998	0.549
ENSP00000264938	3.68e-05	0.011	805	0.508
ENSP00000382659	3.42e-05	0.011	934	0.563
ENSP00000335083	3.34e-05	0.011	900	0.409
ENSP00000353292	3.22e-05	0.011	999	0.51
ENSP00000409378	2.82e-05	0.011	915	0.26
ENSP00000452120	2.57e-05	0.011	929	0.5
ENSP00000264409	2.47e-05	0.011	979	0
ENSP00000342267	1.44e-05	0.011	408	0.055
ENSP00000258526	1.41e-05	0.011	390	0.345
ENSP00000325785	1.41e-05	0.011	379	0.13
ENSP00000421489	1.32e-05	0.011	300	0.304
ENSP00000344259	7e-05	0.012	999	0.649
ENSP00000303351	6.22e-05	0.012	968	0.781
ENSP00000372654	3.03e-05	0.012	967	0.458
ENSP00000349259	2.85e-05	0.012	999	0.381
ENSP00000282499	2.7e-05	0.012	822	0.322
ENSP00000295736	2.05e-05	0.012	746	0.274
ENSP00000320239	2.01e-05	0.012	667	0.57
ENSP00000321987	1.97e-05	0.012	658	0.168
ENSP00000204961	1.96e-05	0.012	999	0.846
ENSP00000296422	1.81e-05	0.012	357	0.412
ENSP00000347408	1.73e-05	0.012	925	0.171
ENSP00000356687	1.57e-05	0.012	290	0.368
ENSP00000343279	1.51e-05	0.012	408	0.287
ENSP00000338171	1.32e-05	0.012	590	0.262
ENSP00000295124	1.13e-05	0.012	725	0.211
ENSP00000312663	1.1e-05	0.012	432	0.174
ENSP00000355231	4.14e-05	0.013	981	0.542
ENSP00000263645	3.24e-05	0.013	979	0.526
ENSP00000318197	2.87e-05	0.013	596	0.489
ENSP00000358363	2.77e-05	0.013	507	0.141
ENSP00000359353	2.77e-05	0.013	588	0.141
ENSP00000334219	2.45e-05	0.013	534	0.23
ENSP00000366673	2.06e-05	0.013	898	0.534
ENSP00000373937	1.86e-05	0.013	691	0.291
ENSP00000294973	1.81e-05	0.013	987	0.193
ENSP00000356251	1.71e-05	0.013	323	0.114
ENSP00000400500	1.68e-05	0.013	504	0.188
ENSP00000263372	1.68e-05	0.013	322	0.577
ENSP00000361373	1.57e-05	0.013	478	0.754
ENSP00000238647	1.43e-05	0.013	544	0.27
ENSP00000250971	0.000162	0.014	984	0
ENSP00000387699	9.47e-05	0.014	999	0
ENSP00000348786	6.49e-05	0.014	995	0.925
ENSP00000420213	3.1e-05	0.014	982	0.482
ENSP00000402861	2.64e-05	0.014	821	0.45
ENSP00000349017	2.33e-05	0.014	861	0.129
ENSP00000262644	2.11e-05	0.014	901	0.088
ENSP00000260645	2.09e-05	0.014	877	0.23
ENSP00000260283	1.88e-05	0.014	900	0.211
ENSP00000263765	1.67e-05	0.014	663	0
ENSP00000333638	1.31e-05	0.014	620	0.245
ENSP00000354718	3.1e-05	0.015	947	0.537
ENSP00000363397	3.01e-05	0.015	919	0.118
ENSP00000263269	2.75e-05	0.015	976	0.383
ENSP00000351346	2.57e-05	0.015	569	0.156
ENSP00000285381	2.37e-05	0.015	817	0.261
ENSP00000381590	2.01e-05	0.015	886	0
ENSP00000363452	2e-05	0.015	614	0.114
ENSP00000259392	1.84e-05	0.015	528	0.075
ENSP00000377390	1.77e-05	0.015	698	0.336
ENSP00000286201	1.69e-05	0.015	860	0.804
ENSP00000373340	1.56e-05	0.015	640	0.826
ENSP00000454303	1.5e-05	0.015	900	0.264
ENSP00000302801	1.4e-05	0.015	766	0.662
ENSP00000316861	1.37e-05	0.015	657	0.169
ENSP00000264380	6.69e-05	0.016	999	0.243
ENSP00000027335	5.62e-05	0.016	885	0.841
ENSP00000262320	4.49e-05	0.016	999	0.891
ENSP00000326042	3.62e-05	0.016	761	0.623
ENSP00000382770	2.92e-05	0.016	938	0.674
ENSP00000335333	2.79e-05	0.016	951	0.357
ENSP00000310557	2.68e-05	0.016	938	0.756
ENSP00000339960	2.68e-05	0.016	846	0.671
ENSP00000260116	2.57e-05	0.016	481	0.071
ENSP00000324101	2.32e-05	0.016	946	0.45
ENSP00000306627	2.31e-05	0.016	495	0.391
ENSP00000362566	2.08e-05	0.016	459	0.256
ENSP00000374205	1.91e-05	0.016	951	0.824
ENSP00000261448	1.88e-05	0.016	961	0.534
ENSP00000399664	1.86e-05	0.016	374	0.715
ENSP00000263525	1.85e-05	0.016	859	0.453
ENSP00000254090	1.8e-05	0.016	351	0.067
ENSP00000298542	1.41e-05	0.016	547	0.13
ENSP00000453399	1.36e-05	0.016	594	0.191
ENSP00000264824	1.21e-05	0.016	779	0.749
ENSP00000400175	0.000102	0.017	998	0.789
ENSP00000222330	6.4e-05	0.017	977	0.976
ENSP00000337451	4.4e-05	0.017	912	0.986
ENSP00000272190	4.35e-05	0.017	985	0.689
ENSP00000337477	3.14e-05	0.017	900	0.556
ENSP00000311489	2.95e-05	0.017	968	0.287
ENSP00000003302	2.71e-05	0.017	597	0.263
ENSP00000394794	2.6e-05	0.017	956	0.725
ENSP00000300648	2.31e-05	0.017	555	0
ENSP00000351947	2.06e-05	0.017	578	0.822
ENSP00000361857	1.81e-05	0.017	341	0.705
ENSP00000374328	1.78e-05	0.017	590	0.293
ENSP00000357392	1.7e-05	0.017	985	0.779
ENSP00000313391	1.64e-05	0.017	861	0.584
ENSP00000390423	1.51e-05	0.017	749	0.351
ENSP00000233668	1.38e-05	0.017	972	0.469
ENSP00000372112	1.25e-05	0.017	374	0.115
ENSP00000355599	7.68e-05	0.018	936	0.171
ENSP00000259271	5.64e-05	0.018	952	0.54
ENSP00000267101	5.3e-05	0.018	931	0.876
ENSP00000449253	4.93e-05	0.018	950	0.773
ENSP00000339136	4.33e-05	0.018	589	0.951
ENSP00000282753	3.99e-05	0.018	914	0.433
ENSP00000306275	3.51e-05	0.018	681	0.719
ENSP00000298681	3.17e-05	0.018	538	0
ENSP00000350616	3.16e-05	0.018	816	0.183
ENSP00000354950	3.02e-05	0.018	840	0.229
ENSP00000271348	2.96e-05	0.018	738	0
ENSP00000471569	2.87e-05	0.018	587	0
ENSP00000383023	2.81e-05	0.018	927	0.34
ENSP00000304822	2.78e-05	0.018	812	0.711
ENSP00000296755	2.39e-05	0.018	825	0.642
ENSP00000349205	2.31e-05	0.018	742	0.171
ENSP00000264047	2.19e-05	0.018	478	0.266
ENSP00000327104	1.91e-05	0.018	440	0.15
ENSP00000352678	1.84e-05	0.018	920	0.623
ENSP00000452776	1.74e-05	0.018	532	0.236
ENSP00000266395	1.44e-05	0.018	900	0.104
ENSP00000357973	1.32e-05	0.018	410	0.17
ENSP00000314499	7.37e-05	0.019	774	0.972
ENSP00000339004	3.72e-05	0.019	801	0
ENSP00000353654	3.04e-05	0.019	923	0.711
ENSP00000250018	2.91e-05	0.019	416	0.435
ENSP00000338349	2.73e-05	0.019	954	0.142
ENSP00000312442	2.7e-05	0.019	941	0.087
ENSP00000394071	2.64e-05	0.019	789	0.124
ENSP00000319984	2.64e-05	0.019	915	0.271
ENSP00000262890	2.59e-05	0.019	501	0.095
ENSP00000325506	2.47e-05	0.019	568	0.141
ENSP00000381240	2.28e-05	0.019	974	0
ENSP00000264360	2.14e-05	0.019	802	0.124
ENSP00000345785	1.71e-05	0.019	598	0.749
ENSP00000360966	1.63e-05	0.019	364	0.054
ENSP00000299957	1.43e-05	0.019	295	0.276
ENSP00000330694	1.14e-05	0.019	381	0.206
ENSP00000356515	3.36e-05	0.02	966	0.612
ENSP00000320246	3.23e-05	0.02	701	0.41
ENSP00000338864	2.78e-05	0.02	901	0.613
ENSP00000265022	2.5e-05	0.02	909	0.088
ENSP00000454253	2.02e-05	0.02	917	0.348
ENSP00000381399	1.97e-05	0.02	482	0.081
ENSP00000217381	1.96e-05	0.02	917	0.478
ENSP00000427820	1.79e-05	0.02	655	0.262
ENSP00000381104	1.67e-05	0.02	594	0.189
ENSP00000362918	1.66e-05	0.02	495	0.431
ENSP00000359224	1.65e-05	0.02	999	0.176
ENSP00000263025	0.00011	0.021	994	0
ENSP00000284981	7.73e-05	0.021	999	0.746
ENSP00000341189	5.23e-05	0.021	999	0.78
ENSP00000245304	4.97e-05	0.021	940	0.937
ENSP00000272519	4.47e-05	0.021	747	0.931
ENSP00000318016	3.65e-05	0.021	820	0.155
ENSP00000316244	3.59e-05	0.021	912	0.354
ENSP00000346437	2.98e-05	0.021	900	0.348
ENSP00000261173	2.94e-05	0.021	800	0.972
ENSP00000289865	2.57e-05	0.021	776	0.357
ENSP00000353344	2.53e-05	0.021	948	0.831
ENSP00000363296	2.45e-05	0.021	913	0.249
ENSP00000381824	2.03e-05	0.021	604	0.387
ENSP00000367096	1.81e-05	0.021	365	0.111
ENSP00000465742	1.36e-05	0.021	800	0.414
ENSP00000289104	4.7e-05	0.022	932	0.931
ENSP00000244007	4.49e-05	0.022	999	0.737
ENSP00000266458	3.93e-05	0.022	994	0.263
ENSP00000353408	3.65e-05	0.022	920	0.668
ENSP00000283109	2.73e-05	0.022	854	0.721
ENSP00000005284	2.62e-05	0.022	932	0.387
ENSP00000254950	2.61e-05	0.022	971	0.206
ENSP00000260762	1.94e-05	0.022	989	0.119
ENSP00000289292	1.43e-05	0.022	540	0.154
ENSP00000265361	1.39e-05	0.022	716	0.62
ENSP00000309794	1.31e-05	0.022	544	0.157
ENSP00000257408	1.04e-05	0.022	576	0.18
ENSP00000349467	6.55e-05	0.023	966	0.976
ENSP00000005340	6.44e-05	0.023	995	0.859
ENSP00000379098	5.99e-05	0.023	992	0.564
ENSP00000317955	3.35e-05	0.023	911	0.281
ENSP00000349594	3.13e-05	0.023	850	0.803
ENSP00000230419	3.1e-05	0.023	943	0.987
ENSP00000345708	3.03e-05	0.023	999	0.586
ENSP00000262888	2.93e-05	0.023	835	0.705
ENSP00000185206	2.66e-05	0.023	607	0.135
ENSP00000307240	2.58e-05	0.023	771	0.53
ENSP00000318986	2.3e-05	0.023	536	0.697
ENSP00000338481	2.21e-05	0.023	822	0.202
ENSP00000053469	2.2e-05	0.023	900	0.249
ENSP00000288022	1.79e-05	0.023	501	0.383
ENSP00000358466	1.6e-05	0.023	552	0.148
ENSP00000341674	1.51e-05	0.023	757	0
ENSP00000457628	1.02e-05	0.023	584	0
ENSP00000303830	7.27e-05	0.024	996	0.927
ENSP00000261845	5.44e-05	0.024	816	0.975
ENSP00000262407	3.64e-05	0.024	924	0.725
ENSP00000429824	2.52e-05	0.024	956	0.265
ENSP00000359114	2.22e-05	0.024	914	0.493
ENSP00000318912	2.13e-05	0.024	471	0.13
ENSP00000376765	2.1e-05	0.024	702	0.747
ENSP00000261007	2.07e-05	0.024	905	0.454
ENSP00000330219	1.92e-05	0.024	764	0.403
ENSP00000344095	1.64e-05	0.024	610	0.207
ENSP00000312458	1.59e-05	0.024	557	0.116
ENSP00000410452	1.47e-05	0.024	979	0.494
ENSP00000352672	1.18e-05	0.024	680	0.216
ENSP00000290722	1.15e-05	0.024	680	0.232
ENSP00000442518	4.98e-05	0.025	892	0
ENSP00000263431	4.75e-05	0.025	905	0.987
ENSP00000358309	3.28e-05	0.025	906	0.988
ENSP00000338629	3.11e-05	0.025	972	0.747
ENSP00000263519	2.59e-05	0.025	793	0.973
ENSP00000347710	2.09e-05	0.025	918	0.473
ENSP00000339813	1.97e-05	0.025	535	0.332
ENSP00000292095	1.95e-05	0.025	881	0.766
ENSP00000362328	1.92e-05	0.025	349	0.635
ENSP00000300456	1.86e-05	0.025	446	0.027
ENSP00000375593	1.78e-05	0.025	343	0.715
ENSP00000377280	1.74e-05	0.025	361	0.13
ENSP00000351155	1.72e-05	0.025	822	0.116
ENSP00000456533	1.65e-05	0.025	658	0
ENSP00000332208	1.63e-05	0.025	840	0.766
ENSP00000262146	1.52e-05	0.025	501	0.195
ENSP00000313309	1.41e-05	0.025	530	0.459
ENSP00000348986	1.36e-05	0.025	416	0.446
ENSP00000249071	6.54e-05	0.026	983	0.897
ENSP00000368169	5.32e-05	0.026	997	0.87
ENSP00000363763	4.39e-05	0.026	908	0.975
ENSP00000255194	3.14e-05	0.026	961	0.097
ENSP00000222248	3.1e-05	0.026	667	0.262
ENSP00000356789	2.9e-05	0.026	989	0.443
ENSP00000309539	2.79e-05	0.026	941	0.466
ENSP00000340937	2.72e-05	0.026	997	0.455
ENSP00000361238	2.49e-05	0.026	304	0.143
ENSP00000456711	2.46e-05	0.026	834	0
ENSP00000261200	2.3e-05	0.026	482	0.276
ENSP00000447149	2.27e-05	0.026	828	0.521
ENSP00000343464	2.11e-05	0.026	637	0.726
ENSP00000303212	1.58e-05	0.026	743	0.473
ENSP00000377504	1.41e-05	0.026	498	0.705
ENSP00000338191	1.33e-05	0.026	748	0.119
ENSP00000215832	0.00011	0.027	999	0
ENSP00000331111	5.75e-05	0.027	512	0.844
ENSP00000315299	3.96e-05	0.027	906	0.968
ENSP00000293441	3.82e-05	0.027	659	0.991
ENSP00000306490	2.97e-05	0.027	915	0.353
ENSP00000311648	2.56e-05	0.027	920	0.126
ENSP00000378702	2.48e-05	0.027	688	0.801
ENSP00000316476	2.28e-05	0.027	916	0.229
ENSP00000297146	1.98e-05	0.027	409	0.109
ENSP00000362469	1.6e-05	0.027	330	0.099
ENSP00000355192	4.44e-05	0.028	961	0.751
ENSP00000464383	3.52e-05	0.028	998	0
ENSP00000369677	3.43e-05	0.028	309	0.336
ENSP00000408979	3.34e-05	0.028	817	0.31
ENSP00000265080	2.78e-05	0.028	970	0.39
ENSP00000358142	2.46e-05	0.028	568	0.13
ENSP00000287934	2.43e-05	0.028	857	0.866
ENSP00000329803	2.23e-05	0.028	570	0.229
ENSP00000374309	2.21e-05	0.028	931	0.516
ENSP00000369460	2.09e-05	0.028	608	0.838
ENSP00000319623	2.01e-05	0.028	691	0.248
ENSP00000341640	1.84e-05	0.028	914	0.29
ENSP00000301399	1.84e-05	0.028	341	0.709
ENSP00000275015	1.71e-05	0.028	901	0.834
ENSP00000265417	1.68e-05	0.028	286	0
ENSP00000370713	1.68e-05	0.028	571	0.231
ENSP00000340009	1.55e-05	0.028	811	0.126
ENSP00000264245	1.32e-05	0.028	930	0.395
ENSP00000382356	1.31e-05	0.028	900	0.144
ENSP00000359417	1.26e-05	0.028	572	0.197
ENSP00000368964	1.2e-05	0.028	596	0.298
ENSP00000227638	1.16e-05	0.028	649	0.191
ENSP00000274979	1.13e-05	0.028	380	0.164
ENSP00000228307	4.14e-05	0.029	999	0.775
ENSP00000348897	3.66e-05	0.029	916	0.186
ENSP00000265113	3.25e-05	0.029	618	0.469
ENSP00000335481	3.19e-05	0.029	331	0.328
ENSP00000448059	2.55e-05	0.029	514	0.185
ENSP00000260210	2.53e-05	0.029	715	0.665
ENSP00000371512	2.52e-05	0.029	869	0.149
ENSP00000366787	2.37e-05	0.029	789	0
ENSP00000300900	2.22e-05	0.029	945	0.34
ENSP00000261751	2.06e-05	0.029	958	0.183
ENSP00000230381	1.72e-05	0.029	817	0.287
ENSP00000273857	1.61e-05	0.029	389	0.582
ENSP00000365407	1.6e-05	0.029	341	0.705
ENSP00000419101	1.6e-05	0.029	811	0.488
ENSP00000356395	1.51e-05	0.029	584	0.167
ENSP00000333376	1.5e-05	0.029	740	0.253
ENSP00000276198	1.49e-05	0.029	720	0.296
ENSP00000357909	1.44e-05	0.029	766	0.371
ENSP00000363395	1.41e-05	0.029	757	0
ENSP00000233638	1.33e-05	0.029	744	0.609
ENSP00000330475	1.06e-05	0.029	471	0.174
ENSP00000360327	1.05e-05	0.029	684	0.407
ENSP00000219596	3.47e-05	0.03	800	0.323
ENSP00000285679	3.17e-05	0.03	805	0.231
ENSP00000293217	2.98e-05	0.03	977	0.098
ENSP00000273430	2.82e-05	0.03	925	0.666
ENSP00000270458	2.57e-05	0.03	913	0.429
ENSP00000337255	2.27e-05	0.03	942	0.546
ENSP00000268164	2.23e-05	0.03	814	0.16
ENSP00000288828	2.13e-05	0.03	720	0.067
ENSP00000234389	1.98e-05	0.03	905	0.293
ENSP00000349790	1.8e-05	0.03	909	0.429
ENSP00000398704	1.71e-05	0.03	587	0
ENSP00000383168	1.61e-05	0.03	675	0.548
ENSP00000369372	1.58e-05	0.03	650	0.345
ENSP00000354826	1.51e-05	0.03	507	0.39
ENSP00000335156	1.47e-05	0.03	375	0
ENSP00000240587	1.13e-05	0.03	263	0.351
ENSP00000302918	1.08e-05	0.03	457	0.202
ENSP00000272139	1.01e-05	0.03	434	0.372
ENSP00000311005	7.15e-05	0.031	999	0.956
ENSP00000379258	4.65e-05	0.031	997	0.819
ENSP00000256509	3.96e-05	0.031	874	0.767
ENSP00000226207	3.78e-05	0.031	901	0.504
ENSP00000293379	3.1e-05	0.031	962	0.654
ENSP00000443189	2.84e-05	0.031	626	0
ENSP00000326598	2.68e-05	0.031	323	0.088
ENSP00000355517	2.57e-05	0.031	858	0.057
ENSP00000381823	2.51e-05	0.031	644	0.104
ENSP00000296474	2.24e-05	0.031	955	0.813
ENSP00000316203	1.93e-05	0.031	427	0
ENSP00000347032	1.9e-05	0.031	944	0.408
ENSP00000369442	1.82e-05	0.031	804	0.66
ENSP00000384725	1.78e-05	0.031	612	0.795
ENSP00000264977	1.74e-05	0.031	903	0.276
ENSP00000296862	1.45e-05	0.031	635	0
ENSP00000410400	1.39e-05	0.031	566	0.294
ENSP00000328245	1.35e-05	0.031	341	0.699
ENSP00000231668	1.26e-05	0.031	834	0.176
ENSP00000341652	1.25e-05	0.031	502	0.286
ENSP00000337459	5.25e-05	0.032	979	0.67
ENSP00000344635	4.42e-05	0.032	726	0.709
ENSP00000360502	3.61e-05	0.032	900	0.98
ENSP00000273854	3.46e-05	0.032	906	0.988
ENSP00000362924	3.08e-05	0.032	939	0.724
ENSP00000220058	2.59e-05	0.032	902	0.342
ENSP00000381785	2.31e-05	0.032	589	0.063
ENSP00000321804	2.25e-05	0.032	448	0.171
ENSP00000312001	2.12e-05	0.032	587	0.468
ENSP00000417061	2.04e-05	0.032	746	0
ENSP00000286371	1.9e-05	0.032	965	0.244
ENSP00000313603	1.78e-05	0.032	594	0.509
ENSP00000284061	1.75e-05	0.032	906	0.135
ENSP00000310593	1.68e-05	0.032	749	0.101
ENSP00000410083	1.56e-05	0.032	573	0.133
ENSP00000307443	1.18e-05	0.032	581	0.063
ENSP00000301463	1.04e-05	0.032	687	0.162
ENSP00000269834	1.01e-05	0.032	413	0.725
ENSP00000037243	4.3e-05	0.033	997	0.252
ENSP00000343314	3.44e-05	0.033	901	0.246
ENSP00000325074	3.36e-05	0.033	900	0.482
ENSP00000007722	3.01e-05	0.033	972	0.549
ENSP00000339764	2.95e-05	0.033	701	0.767
ENSP00000402460	2.83e-05	0.033	511	0.135
ENSP00000381768	2.74e-05	0.033	803	0.563
ENSP00000283249	2.69e-05	0.033	869	0.654
ENSP00000333873	2.37e-05	0.033	725	0
ENSP00000389770	2.3e-05	0.033	900	0.154
ENSP00000332293	2.28e-05	0.033	624	0.797
ENSP00000303508	2.06e-05	0.033	416	0.187
ENSP00000216259	1.95e-05	0.033	965	0.163
ENSP00000352101	1.49e-05	0.033	757	0
ENSP00000294725	1.19e-05	0.033	438	0.539
ENSP00000346667	1.15e-05	0.033	488	0.271
ENSP00000356832	4.9e-05	0.034	999	0.966
ENSP00000265709	3.52e-05	0.034	995	0.995
ENSP00000306129	3.3e-05	0.034	905	0.294
ENSP00000288309	2.56e-05	0.034	844	0
ENSP00000357040	2.54e-05	0.034	987	0.758
ENSP00000349577	2.46e-05	0.034	836	0.161
ENSP00000255078	2.32e-05	0.034	752	0.749
ENSP00000376583	1.98e-05	0.034	583	0.116
ENSP00000355173	1.83e-05	0.034	883	0.075
ENSP00000358696	1.64e-05	0.034	724	0.453
ENSP00000350547	1.43e-05	0.034	835	0.553
ENSP00000379568	1.2e-05	0.034	330	0.137
ENSP00000219837	1.16e-05	0.034	286	0.341
ENSP00000353224	5.12e-05	0.035	999	0.675
ENSP00000316054	4.31e-05	0.035	998	0.855
ENSP00000262352	3.59e-05	0.035	655	0.259
ENSP00000285238	3.05e-05	0.035	973	0.168
ENSP00000352438	2.57e-05	0.035	940	0.814
ENSP00000348278	2.45e-05	0.035	583	0.268
ENSP00000312411	2.39e-05	0.035	643	0.47
ENSP00000362991	2.03e-05	0.035	215	0.147
ENSP00000242729	2e-05	0.035	907	0.126
ENSP00000402152	2e-05	0.035	964	0.282
ENSP00000351605	1.96e-05	0.035	935	0.802
ENSP00000251775	1.92e-05	0.035	902	0.106
ENSP00000382178	1.76e-05	0.035	536	0.205
ENSP00000180173	1.6e-05	0.035	946	0.108
ENSP00000362776	1.56e-05	0.035	934	0.254
ENSP00000331418	1.54e-05	0.035	684	0.49
ENSP00000255476	1.49e-05	0.035	605	0.562
ENSP00000409195	1.15e-05	0.035	620	0
ENSP00000424424	1.06e-05	0.035	575	0.199
ENSP00000270238	1.02e-05	0.035	370	0.259
ENSP00000269848	3.32e-05	0.036	681	0.926
ENSP00000453144	3.1e-05	0.036	982	0.427
ENSP00000418112	2.7e-05	0.036	532	0.654
ENSP00000302728	2.46e-05	0.036	800	0.144
ENSP00000335416	2.33e-05	0.036	419	0.102
ENSP00000260264	2.16e-05	0.036	745	0.582
ENSP00000348472	2.04e-05	0.036	398	0.313
ENSP00000389399	1.83e-05	0.036	748	0.317
ENSP00000299626	1.82e-05	0.036	361	0.199
ENSP00000339182	1.82e-05	0.036	707	0.164
ENSP00000306015	1.81e-05	0.036	812	0.187
ENSP00000373918	1.76e-05	0.036	989	0.565
ENSP00000358708	1.76e-05	0.036	843	0.169
ENSP00000385720	1.67e-05	0.036	989	0.699
ENSP00000192314	1.51e-05	0.036	860	0.218
ENSP00000357429	1.35e-05	0.036	841	0.765
ENSP00000324463	1.21e-05	0.036	551	0.527
ENSP00000349437	3.47e-05	0.037	709	0.567
ENSP00000370410	3.44e-05	0.037	824	0.46
ENSP00000376384	3.37e-05	0.037	653	0
ENSP00000365745	3.34e-05	0.037	978	0.684
ENSP00000386896	3.06e-05	0.037	998	0.779
ENSP00000173229	2.96e-05	0.037	939	0.82
ENSP00000222212	2.84e-05	0.037	940	0.427
ENSP00000346151	2.73e-05	0.037	948	0.453
ENSP00000281830	2.68e-05	0.037	811	0.659
ENSP00000276893	2.15e-05	0.037	514	0.559
ENSP00000337641	2.09e-05	0.037	812	0.527
ENSP00000299798	1.73e-05	0.037	472	0.451
ENSP00000345512	1.65e-05	0.037	436	0.583
ENSP00000293780	1.61e-05	0.037	743	0.115
ENSP00000379090	1.58e-05	0.037	370	0.228
ENSP00000362013	1.36e-05	0.037	914	0.629
ENSP00000216487	1.24e-05	0.037	609	0.136
ENSP00000290866	4.36e-05	0.038	924	0.646
ENSP00000261195	3.02e-05	0.038	964	0.209
ENSP00000273353	2.77e-05	0.038	578	0.271
ENSP00000354966	2.21e-05	0.038	598	0.369
ENSP00000381740	2.04e-05	0.038	680	0.496
ENSP00000054650	1.64e-05	0.038	329	0.252
ENSP00000262462	1.61e-05	0.038	526	0.069
ENSP00000339340	1.51e-05	0.038	325	0.275
ENSP00000321826	1.42e-05	0.038	937	0.138
ENSP00000362650	1.19e-05	0.038	644	0.178
ENSP00000324810	1.12e-05	0.038	987	0.129
ENSP00000249776	1.05e-05	0.038	504	0.139
ENSP00000408695	7.02e-05	0.039	992	0.975
ENSP00000353072	3.43e-05	0.039	783	0.963
ENSP00000309871	3.29e-05	0.039	953	0.567
ENSP00000225614	3.28e-05	0.039	515	0.17
ENSP00000376914	3.22e-05	0.039	647	0
ENSP00000282026	3.21e-05	0.039	626	0.401
ENSP00000324172	3.08e-05	0.039	800	0.971
ENSP00000327214	2.75e-05	0.039	707	0.244
ENSP00000216540	1.94e-05	0.039	915	0.07
ENSP00000358640	1.92e-05	0.039	907	0.141
ENSP00000375080	1.69e-05	0.039	804	0.185
ENSP00000289957	1.5e-05	0.039	748	0.119
ENSP00000306459	1.44e-05	0.039	837	0.179
ENSP00000322568	1.24e-05	0.039	392	0.731
ENSP00000381781	1.14e-05	0.039	620	0
ENSP00000234701	1.13e-05	0.039	576	0.215
ENSP00000300105	4.85e-05	0.04	919	0.517
ENSP00000349275	3.36e-05	0.04	854	0.821
ENSP00000242257	2.6e-05	0.04	662	0.661
ENSP00000353508	2.59e-05	0.04	823	0.742
ENSP00000373825	2.53e-05	0.04	904	0.12
ENSP00000269159	2.35e-05	0.04	947	0.09
ENSP00000319991	2.19e-05	0.04	506	0.056
ENSP00000362085	1.96e-05	0.04	370	0.354
ENSP00000383698	1.59e-05	0.04	380	0.105
ENSP00000353582	1.58e-05	0.04	993	0.689
ENSP00000287957	1.46e-05	0.04	467	0.301
ENSP00000365830	1.44e-05	0.04	271	0.773
ENSP00000433157	1.33e-05	0.04	394	0.106
ENSP00000307265	1.25e-05	0.04	374	0.291
ENSP00000217254	1.25e-05	0.04	610	0.117
ENSP00000386992	1.08e-05	0.04	632	0.443
ENSP00000422753	7.18e-05	0.041	825	0.814
ENSP00000262039	3.7e-05	0.041	966	0.635
ENSP00000263574	2.53e-05	0.041	979	0.678
ENSP00000295718	2.51e-05	0.041	816	0.507
ENSP00000070846	2.22e-05	0.041	967	0.512
ENSP00000438205	2.15e-05	0.041	472	0.301
ENSP00000310800	2.06e-05	0.041	980	0.653
ENSP00000324857	1.87e-05	0.041	972	0.45
ENSP00000306678	1.73e-05	0.041	561	0.743
ENSP00000296015	1.68e-05	0.041	702	0.265
ENSP00000357067	1.67e-05	0.041	800	0.406
ENSP00000300873	1.56e-05	0.041	813	0.34
ENSP00000296142	1.51e-05	0.041	288	0.313
ENSP00000341682	1.43e-05	0.041	583	0.224
ENSP00000040877	1.22e-05	0.041	658	0.582
ENSP00000272317	6.31e-05	0.042	992	0.61
ENSP00000447173	4.42e-05	0.042	995	0.811
ENSP00000336799	4.12e-05	0.042	747	0.631
ENSP00000269122	3.81e-05	0.042	985	0.503
ENSP00000329466	3.67e-05	0.042	718	0.833
ENSP00000328551	2.82e-05	0.042	631	0.105
ENSP00000343924	2.59e-05	0.042	948	0.566
ENSP00000403932	2.47e-05	0.042	700	0
ENSP00000373864	2.46e-05	0.042	995	0.635
ENSP00000334382	2.45e-05	0.042	945	0.636
ENSP00000333926	2.44e-05	0.042	620	0.148
ENSP00000355180	2.4e-05	0.042	938	0.58
ENSP00000264808	2.38e-05	0.042	805	0.783
ENSP00000356840	2.29e-05	0.042	900	0.766
ENSP00000260649	2.09e-05	0.042	447	0.106
ENSP00000361302	1.96e-05	0.042	652	0.136
ENSP00000334808	1.8e-05	0.042	618	0.35
ENSP00000336543	1.71e-05	0.042	661	0
ENSP00000405600	1.66e-05	0.042	579	0.32
ENSP00000330199	1.64e-05	0.042	749	0.138
ENSP00000358762	1.64e-05	0.042	394	0.282
ENSP00000356444	1.63e-05	0.042	394	0.379
ENSP00000378965	1.6e-05	0.042	720	0.228
ENSP00000357474	1.5e-05	0.042	410	0.355
ENSP00000347721	1.38e-05	0.042	609	0.055
ENSP00000312671	1.35e-05	0.042	459	0.123
ENSP00000369887	1.21e-05	0.042	968	0.667
ENSP00000472299	1.19e-05	0.042	954	0
ENSP00000296585	0.000137	0.043	972	0.741
ENSP00000327652	3.5e-05	0.043	906	0
ENSP00000176183	3.35e-05	0.043	930	0.286
ENSP00000316029	2.88e-05	0.043	915	0.572
ENSP00000216267	2.83e-05	0.043	814	0
ENSP00000349325	2.7e-05	0.043	757	0.219
ENSP00000253861	2.64e-05	0.043	983	0.163
ENSP00000273077	2.4e-05	0.043	767	0
ENSP00000369154	2.25e-05	0.043	985	0.826
ENSP00000444788	1.99e-05	0.043	658	0.063
ENSP00000288368	1.8e-05	0.043	922	0.227
ENSP00000340510	1.76e-05	0.043	610	0.103
ENSP00000346442	1.75e-05	0.043	401	0.219
ENSP00000366225	1.44e-05	0.043	965	0.167
ENSP00000265843	1.35e-05	0.043	655	0.19
ENSP00000337949	3.74e-05	0.044	961	0.496
ENSP00000348068	3.1e-05	0.044	941	0.593
ENSP00000268097	3.06e-05	0.044	932	0.19
ENSP00000366863	2.39e-05	0.044	941	0.444
ENSP00000286918	2.37e-05	0.044	503	0.714
ENSP00000361186	2.37e-05	0.044	750	0.364
ENSP00000262971	2.1e-05	0.044	950	0.755
ENSP00000355155	1.88e-05	0.044	984	0.287
ENSP00000160373	1.81e-05	0.044	999	0.783
ENSP00000381949	1.63e-05	0.044	911	0.149
ENSP00000323889	1.63e-05	0.044	999	0.533
ENSP00000332274	1.59e-05	0.044	886	0.094
ENSP00000386869	1.44e-05	0.044	564	0.386
ENSP00000340578	1.38e-05	0.044	459	0.153
ENSP00000254853	1.29e-05	0.044	562	0.181
ENSP00000237937	1.23e-05	0.044	576	0.178
ENSP00000360593	1.18e-05	0.044	970	0
ENSP00000264414	6.02e-05	0.045	950	0.614
ENSP00000279230	3.13e-05	0.045	956	0.417
ENSP00000346032	3.01e-05	0.045	819	0.654
ENSP00000445677	2.73e-05	0.045	931	0
ENSP00000307134	2.69e-05	0.045	948	0.501
ENSP00000356016	2.62e-05	0.045	915	0.571
ENSP00000216366	2.53e-05	0.045	599	0.142
ENSP00000293190	2.32e-05	0.045	948	0.37
ENSP00000304604	2.32e-05	0.045	951	0.552
ENSP00000367102	2.26e-05	0.045	742	0.096
ENSP00000262138	2.17e-05	0.045	907	0.442
ENSP00000361790	2.15e-05	0.045	430	0.682
ENSP00000337445	2.04e-05	0.045	439	0.668
ENSP00000312286	1.99e-05	0.045	900	0.136
ENSP00000465655	1.79e-05	0.045	648	0.681
ENSP00000263800	1.61e-05	0.045	614	0.669
ENSP00000388107	7.02e-05	0.046	954	0.579
ENSP00000320885	3.24e-05	0.046	816	0.229
ENSP00000261416	2.96e-05	0.046	916	0.133
ENSP00000237612	2.94e-05	0.046	896	0.717
ENSP00000399013	2.44e-05	0.046	789	0.119
ENSP00000222032	2.23e-05	0.046	513	0.212
ENSP00000348385	2.07e-05	0.046	912	0.487
ENSP00000355930	1.94e-05	0.046	735	0.118
ENSP00000352456	1.89e-05	0.046	683	0.103
ENSP00000409231	1.66e-05	0.046	725	0.211
ENSP00000416250	1.58e-05	0.046	723	0.443
ENSP00000356975	1.55e-05	0.046	944	0.465
ENSP00000249861	1.47e-05	0.046	357	0.278
ENSP00000370555	1.44e-05	0.046	911	0.15
ENSP00000389792	1.26e-05	0.046	589	0.433
ENSP00000321997	1.22e-05	0.046	579	0.751
ENSP00000363459	1.09e-05	0.046	497	0
ENSP00000375829	1.02e-05	0.046	340	0.347
ENSP00000300161	5.56e-05	0.047	999	0.971
ENSP00000308576	4.99e-05	0.047	965	0.877
ENSP00000261205	3.49e-05	0.047	868	0.285
ENSP00000344173	3.03e-05	0.047	922	0.305
ENSP00000318057	2.89e-05	0.047	713	0.848
ENSP00000379602	2.58e-05	0.047	990	0.147
ENSP00000394863	2.56e-05	0.047	820	0.279
ENSP00000333934	2.03e-05	0.047	658	0.649
ENSP00000295743	1.9e-05	0.047	564	0.808
ENSP00000226091	1.64e-05	0.047	994	0.653
ENSP00000390637	1.22e-05	0.047	452	0.177
ENSP00000332757	1.04e-05	0.047	383	0.129
ENSP00000272298	5.52e-05	0.048	985	0.974
ENSP00000365775	3.07e-05	0.048	930	0.565
ENSP00000321711	2.33e-05	0.048	996	0.689
ENSP00000359074	2.17e-05	0.048	825	0
ENSP00000411827	2.14e-05	0.048	694	0.298
ENSP00000353915	2.12e-05	0.048	938	0.307
ENSP00000364685	2.08e-05	0.048	288	0.273
ENSP00000329117	1.93e-05	0.048	900	0.574
ENSP00000359795	1.68e-05	0.048	625	0.203
ENSP00000347198	1.5e-05	0.048	931	0.315
ENSP00000326531	1.39e-05	0.048	999	0.738
ENSP00000268720	1.35e-05	0.048	544	0.274
ENSP00000343140	1.18e-05	0.048	840	0.112
ENSP00000219789	3.64e-05	0.049	957	0.211
ENSP00000313490	3.02e-05	0.049	998	0.375
ENSP00000328150	3.01e-05	0.049	741	0.648
ENSP00000354681	2.57e-05	0.049	681	0.358
ENSP00000374372	2.44e-05	0.049	984	0.303
ENSP00000348602	2.4e-05	0.049	999	0.407
ENSP00000261908	2.39e-05	0.049	763	0.405
ENSP00000373637	2.28e-05	0.049	489	0
ENSP00000282286	2.23e-05	0.049	341	0.703
ENSP00000344314	2.21e-05	0.049	917	0.416
ENSP00000251127	2.16e-05	0.049	591	0.627
ENSP00000380271	2.15e-05	0.049	997	0.368
ENSP00000380795	1.92e-05	0.049	783	0
ENSP00000317790	1.91e-05	0.049	925	0.234
ENSP00000370003	1.81e-05	0.049	906	0.516
ENSP00000344087	1.77e-05	0.049	745	0.12
ENSP00000342385	1.61e-05	0.049	503	0.577
ENSP00000364398	1.53e-05	0.049	900	0.57
ENSP00000347560	1.23e-05	0.049	309	0
ENSP00000246949	1.23e-05	0.049	459	0.689
ENSP00000313600	1.21e-05	0.049	316	0.146
ENSP00000380378	5.19e-05	0.05	963	0.632
ENSP00000216101	4.33e-05	0.05	817	0.933
ENSP00000262429	4.01e-05	0.05	646	0.965
ENSP00000264426	3.03e-05	0.05	879	0.372
ENSP00000282541	2.7e-05	0.05	754	0.269
ENSP00000386458	2.69e-05	0.05	867	0.847
ENSP00000238497	2.35e-05	0.05	948	0.134
ENSP00000391664	1.89e-05	0.05	600	0.545
ENSP00000433433	1.82e-05	0.05	802	0.2
ENSP00000307636	1.82e-05	0.05	783	0.136
ENSP00000354607	1.81e-05	0.05	909	0.801
ENSP00000328405	1.74e-05	0.05	909	0.185
ENSP00000442349	1.7e-05	0.05	629	0
ENSP00000375777	1.69e-05	0.05	999	0.167
ENSP00000233969	1.63e-05	0.05	576	0.467
ENSP00000353203	1.57e-05	0.05	904	0.232
ENSP00000295269	1.5e-05	0.05	466	0.423
ENSP00000306822	1.38e-05	0.05	634	0.412
ENSP00000365567	1.34e-05	0.05	437	0.172
ENSP00000357122	1.23e-05	0.05	497	0.126
ENSP00000433427	1.1e-05	0.05	557	0.114
ENSP00000428966	1.07e-05	0.05	378	0
ENSP00000365103	1.03e-05	0.05	878	0.167
ENSP00000305260	3.8e-05	0.051	942	0.988
ENSP00000370381	2.68e-05	0.051	825	0.379
ENSP00000389140	2.61e-05	0.051	943	0.553
ENSP00000361923	2.57e-05	0.051	539	0.277
ENSP00000265371	2.54e-05	0.051	997	0.807
ENSP00000355568	1.92e-05	0.051	407	0.601
ENSP00000362183	1.86e-05	0.051	664	0.234
ENSP00000012134	1.83e-05	0.051	930	0.768
ENSP00000351318	1.69e-05	0.051	266	0.254
ENSP00000421315	1.62e-05	0.051	407	0
ENSP00000356432	1.19e-05	0.051	648	0
ENSP00000362778	1.1e-05	0.051	643	0.165
ENSP00000311032	5.26e-05	0.052	975	0.808
ENSP00000261839	3.99e-05	0.052	619	0.456
ENSP00000464149	3.59e-05	0.052	581	0
ENSP00000222256	2.78e-05	0.052	939	0.237
ENSP00000263559	2.45e-05	0.052	633	0.122
ENSP00000261439	2.28e-05	0.052	812	0.155
ENSP00000363826	2.19e-05	0.052	910	0.801
ENSP00000310208	2.17e-05	0.052	475	0.22
ENSP00000434034	1.89e-05	0.052	915	0.838
ENSP00000306697	1.83e-05	0.052	855	0.807
ENSP00000333769	1.78e-05	0.052	997	0.519
ENSP00000384192	1.75e-05	0.052	806	0.322
ENSP00000221742	1.43e-05	0.052	535	0.231
ENSP00000400010	1.38e-05	0.052	562	0.623
ENSP00000355001	1.2e-05	0.052	605	0.757
ENSP00000196548	1.2e-05	0.052	341	0
ENSP00000274024	1.15e-05	0.052	749	0.26
ENSP00000304930	1.11e-05	0.052	390	0.629
ENSP00000354481	1.09e-05	0.052	465	0
ENSP00000323782	1.06e-05	0.052	731	0.187
ENSP00000314067	3.38e-05	0.053	946	0.708
ENSP00000250378	2.43e-05	0.053	900	0.504
ENSP00000240488	1.74e-05	0.053	900	0.301
ENSP00000333193	1.68e-05	0.053	906	0.245
ENSP00000305913	1.49e-05	0.053	929	0.241
ENSP00000420037	1.46e-05	0.053	989	0.12
ENSP00000259803	1.43e-05	0.053	813	0.768
ENSP00000300006	1.34e-05	0.053	596	0.283
ENSP00000314214	4.17e-05	0.054	998	0.293
ENSP00000312435	3.35e-05	0.054	999	0.644
ENSP00000370744	2.36e-05	0.054	937	0.59
ENSP00000244289	1.95e-05	0.054	800	0.083
ENSP00000263735	1.77e-05	0.054	873	0.782
ENSP00000359848	1.72e-05	0.054	978	0.116
ENSP00000215742	1.67e-05	0.054	743	0.298
ENSP00000261534	1.61e-05	0.054	504	0.14
ENSP00000376544	1.53e-05	0.054	905	0.439
ENSP00000303634	1.52e-05	0.054	970	0.629
ENSP00000338769	1.32e-05	0.054	640	0.108
ENSP00000365280	1.28e-05	0.054	896	0.851
ENSP00000311291	1.19e-05	0.054	582	0.102
ENSP00000341045	1.04e-05	0.054	883	0.049
ENSP00000323645	1.02e-05	0.054	514	0.244
ENSP00000296464	4.3e-05	0.055	522	0.396
ENSP00000256682	3.26e-05	0.055	701	0.419
ENSP00000378624	2.8e-05	0.055	428	0.496
ENSP00000316377	2.56e-05	0.055	720	0.107
ENSP00000331902	2.54e-05	0.055	934	0.657
ENSP00000341138	2.4e-05	0.055	979	0.26
ENSP00000222573	2.28e-05	0.055	840	0.536
ENSP00000343557	1.84e-05	0.055	915	0.701
ENSP00000347427	1.75e-05	0.055	806	0.422
ENSP00000251582	1.75e-05	0.055	440	0.463
ENSP00000315615	1.51e-05	0.055	907	0.381
ENSP00000261655	1.22e-05	0.055	433	0.144
ENSP00000215368	1.16e-05	0.055	939	0.787
ENSP00000359396	1.02e-05	0.055	505	0.323
ENSP00000301905	3.13e-05	0.056	870	0.978
ENSP00000349723	2.46e-05	0.056	889	0.806
ENSP00000078527	2.44e-05	0.056	956	0.142
ENSP00000299402	2.36e-05	0.056	826	0.782
ENSP00000239940	2.31e-05	0.056	713	0.326
ENSP00000281419	2.04e-05	0.056	822	0.154
ENSP00000376855	2.02e-05	0.056	976	0.205
ENSP00000265748	2.01e-05	0.056	756	0.169
ENSP00000355739	1.87e-05	0.056	956	0.2
ENSP00000242108	1.79e-05	0.056	564	0.15
ENSP00000336817	1.69e-05	0.056	814	0.265
ENSP00000226021	1.63e-05	0.056	802	0.456
ENSP00000355551	1.56e-05	0.056	347	0.231
ENSP00000311113	5.27e-05	0.057	913	0.812
ENSP00000354130	2.93e-05	0.057	800	0.827
ENSP00000341882	2.33e-05	0.057	789	0.366
ENSP00000384889	2.19e-05	0.057	388	0.715
ENSP00000262209	1.95e-05	0.057	535	0.66
ENSP00000399518	1.82e-05	0.057	822	0.766
ENSP00000310244	1.76e-05	0.057	922	0.636
ENSP00000276410	1.71e-05	0.057	744	0.151
ENSP00000363891	1.66e-05	0.057	374	0.091
ENSP00000325941	1.65e-05	0.057	839	0.12
ENSP00000337926	1.59e-05	0.057	301	0.576
ENSP00000259470	1.51e-05	0.057	349	0
ENSP00000362601	1.46e-05	0.057	543	0.211
ENSP00000353129	1.13e-05	0.057	591	0.226
ENSP00000223428	1.03e-05	0.057	563	0.704
ENSP00000262948	3.68e-05	0.058	999	0.975
ENSP00000351490	2.61e-05	0.058	913	0.75
ENSP00000284382	2.43e-05	0.058	701	0.488
ENSP00000232501	2.08e-05	0.058	814	0.398
ENSP00000222120	2.01e-05	0.058	658	0.172
ENSP00000264828	1.95e-05	0.058	918	0.574
ENSP00000382260	1.89e-05	0.058	909	0.114
ENSP00000373215	1.85e-05	0.058	564	0.168
ENSP00000414624	1.84e-05	0.058	419	0.436
ENSP00000309690	1.71e-05	0.058	325	0.079
ENSP00000317128	1.67e-05	0.058	560	0.502
ENSP00000253934	1.45e-05	0.058	241	0.274
ENSP00000377520	1.41e-05	0.058	561	0.166
ENSP00000221543	1.35e-05	0.058	345	0.163
ENSP00000273047	4.37e-05	0.059	994	0.415
ENSP00000216181	4.29e-05	0.059	952	0.652
ENSP00000345193	3.91e-05	0.059	824	0.992
ENSP00000324270	2.67e-05	0.059	922	0.419
ENSP00000372169	2.13e-05	0.059	825	0.455
ENSP00000312587	1.79e-05	0.059	666	0.141
ENSP00000308466	1.74e-05	0.059	303	0.136
ENSP00000382083	1.7e-05	0.059	903	0.319
ENSP00000285850	1.7e-05	0.059	622	0.113
ENSP00000301607	1.68e-05	0.059	655	0.135
ENSP00000411459	1.62e-05	0.059	824	0.438
ENSP00000240731	1.59e-05	0.059	349	0.716
ENSP00000322276	1.58e-05	0.059	411	0.081
ENSP00000272424	1.54e-05	0.059	612	0.233
ENSP00000270235	1.39e-05	0.059	602	0.186
ENSP00000282146	1.39e-05	0.059	382	0.542
ENSP00000359759	1.27e-05	0.059	562	0
ENSP00000238256	1.26e-05	0.059	499	0.231
ENSP00000293883	1.2e-05	0.059	740	0.491
ENSP00000305426	1.19e-05	0.059	588	0.541
ENSP00000372576	1.18e-05	0.059	408	0.233
ENSP00000246337	4.89e-05	0.06	554	0.272
ENSP00000332118	3.91e-05	0.06	748	0.979
ENSP00000269095	3.21e-05	0.06	635	0.215
ENSP00000362849	2.28e-05	0.06	852	0
ENSP00000328023	2.21e-05	0.06	388	0.438
ENSP00000251363	2.21e-05	0.06	701	0.42
ENSP00000323194	2.15e-05	0.06	945	0.494
ENSP00000357836	1.54e-05	0.06	490	0.148
ENSP00000263093	1.53e-05	0.06	923	0.049
ENSP00000264553	1.3e-05	0.06	440	0.363
ENSP00000397644	1.26e-05	0.06	571	0
ENSP00000326340	1.19e-05	0.06	323	0.18
ENSP00000263915	1.14e-05	0.06	888	0.627
ENSP00000386962	1.11e-05	0.06	778	0.421
ENSP00000293443	1.1e-05	0.06	322	0.288
ENSP00000378323	6.08e-05	0.061	962	0.959
ENSP00000323568	2.92e-05	0.061	916	0.444
ENSP00000291700	2.71e-05	0.061	892	0.735
ENSP00000429276	2.58e-05	0.061	720	0.148
ENSP00000334563	2.55e-05	0.061	578	0.348
ENSP00000261722	2.45e-05	0.061	879	0.118
ENSP00000365256	1.88e-05	0.061	475	0.35
ENSP00000251119	1.85e-05	0.061	506	0.163
ENSP00000371936	1.79e-05	0.061	505	0.482
ENSP00000368666	1.4e-05	0.061	682	0.119
ENSP00000261308	1.03e-05	0.061	565	0.449
ENSP00000263923	5.97e-05	0.062	996	0.92
ENSP00000410076	3.96e-05	0.062	703	0.722
ENSP00000356918	3.4e-05	0.062	999	0.128
ENSP00000420127	2.77e-05	0.062	737	0.141
ENSP00000340688	2.75e-05	0.062	756	0
ENSP00000265131	2.64e-05	0.062	814	0.82
ENSP00000312734	2.55e-05	0.062	914	0.123
ENSP00000307567	2.21e-05	0.062	999	0.653
ENSP00000315465	2.14e-05	0.062	595	0.081
ENSP00000379086	2.04e-05	0.062	907	0.297
ENSP00000264930	2.03e-05	0.062	846	0.266
ENSP00000368119	1.98e-05	0.062	557	0.062
ENSP00000360181	1.84e-05	0.062	999	0.614
ENSP00000378332	1.78e-05	0.062	999	0.731
ENSP00000345281	1.74e-05	0.062	615	0.584
ENSP00000262817	1.72e-05	0.062	596	0.241
ENSP00000329170	1.7e-05	0.062	879	0.792
ENSP00000310120	1.48e-05	0.062	978	0.223
ENSP00000326627	1.41e-05	0.062	714	0.352
ENSP00000283632	1.36e-05	0.062	937	0.231
ENSP00000219481	1.22e-05	0.062	373	0.072
ENSP00000357393	1.21e-05	0.062	913	0.676
ENSP00000284288	1.02e-05	0.062	270	0.189
ENSP00000366488	6.23e-05	0.063	950	0.971
ENSP00000305355	4.77e-05	0.063	916	0.987
ENSP00000362299	2.97e-05	0.063	725	0.753
ENSP00000252699	2.94e-05	0.063	908	0.555
ENSP00000304408	2.9e-05	0.063	965	0.766
ENSP00000372193	2.68e-05	0.063	500	0.426
ENSP00000349003	2.65e-05	0.063	911	0.432
ENSP00000306688	2.61e-05	0.063	900	0
ENSP00000261383	2.47e-05	0.063	912	0.114
ENSP00000328875	2e-05	0.063	908	0.094
ENSP00000338343	1.92e-05	0.063	936	0.269
ENSP00000400258	1.9e-05	0.063	741	0.083
ENSP00000271889	1.86e-05	0.063	820	0.461
ENSP00000355089	1.52e-05	0.063	422	0.269
ENSP00000330408	1.34e-05	0.063	683	0
ENSP00000328325	1.17e-05	0.063	537	0.208
ENSP00000311427	1.1e-05	0.063	918	0.158
ENSP00000354511	3.59e-05	0.064	925	0.486
ENSP00000376684	2.51e-05	0.064	711	0
ENSP00000327255	2.32e-05	0.064	905	0.688
ENSP00000312272	2.23e-05	0.064	566	0.169
ENSP00000426103	2.01e-05	0.064	913	0.609
ENSP00000242285	1.9e-05	0.064	944	0.1
ENSP00000223364	1.81e-05	0.064	931	0.415
ENSP00000354451	1.67e-05	0.064	702	0.274
ENSP00000325146	1.63e-05	0.064	918	0.272
ENSP00000369100	1.61e-05	0.064	588	0.216
ENSP00000333956	1.6e-05	0.064	720	0
ENSP00000361120	1.57e-05	0.064	893	0.68
ENSP00000297512	1.44e-05	0.064	490	0.528
ENSP00000367157	1.3e-05	0.064	691	0.602
ENSP00000345599	1.04e-05	0.064	547	0
ENSP00000305161	1.03e-05	0.064	936	0.286
ENSP00000343665	1.03e-05	0.064	718	0
ENSP00000341237	1.03e-05	0.064	475	0
ENSP00000285735	5.68e-05	0.065	970	0.908
ENSP00000285039	4.3e-05	0.065	618	0.479
ENSP00000336591	3.55e-05	0.065	926	0.492
ENSP00000377941	3.36e-05	0.065	976	0.498
ENSP00000431418	2.98e-05	0.065	993	0.814
ENSP00000279247	2.72e-05	0.065	956	0.982
ENSP00000215904	2.66e-05	0.065	921	0.371
ENSP00000329553	2.08e-05	0.065	518	0.108
ENSP00000357069	1.93e-05	0.065	979	0.121
ENSP00000263946	1.66e-05	0.065	655	0.508
ENSP00000236980	1.57e-05	0.065	505	0.218
ENSP00000351957	1.49e-05	0.065	900	0.235
ENSP00000395706	1.45e-05	0.065	450	0.189
ENSP00000278888	1.38e-05	0.065	939	0.443
ENSP00000313432	1.36e-05	0.065	908	0.079
ENSP00000440594	1.36e-05	0.065	495	0.065
ENSP00000159087	1.18e-05	0.065	461	0.14
ENSP00000333685	6.62e-05	0.066	980	0.96
ENSP00000256196	4.3e-05	0.066	889	0.948
ENSP00000420295	4.25e-05	0.066	907	0.988
ENSP00000347507	3.6e-05	0.066	900	0.532
ENSP00000377148	2.8e-05	0.066	913	0.087
ENSP00000356807	2.01e-05	0.066	793	0.267
ENSP00000405620	1.91e-05	0.066	501	0.844
ENSP00000384264	1.77e-05	0.066	474	0.406
ENSP00000359686	1.55e-05	0.066	371	0
ENSP00000312606	1.52e-05	0.066	915	0.094
ENSP00000301293	1.41e-05	0.066	783	0
ENSP00000324510	1.35e-05	0.066	297	0.187
ENSP00000309262	1.12e-05	0.066	652	0.241
ENSP00000352272	1.11e-05	0.066	968	0.236
ENSP00000272102	4.63e-05	0.067	984	0.437
ENSP00000352498	2.72e-05	0.067	958	0
ENSP00000311165	2.72e-05	0.067	827	0.375
ENSP00000297151	2.18e-05	0.067	554	0.835
ENSP00000365388	1.98e-05	0.067	990	0.157
ENSP00000262982	1.96e-05	0.067	930	0.691
ENSP00000305152	1.95e-05	0.067	594	0
ENSP00000357840	1.84e-05	0.067	457	0.206
ENSP00000356105	1.72e-05	0.067	756	0.118
ENSP00000336747	1.69e-05	0.067	645	0.079
ENSP00000273666	1.48e-05	0.067	847	0.153
ENSP00000347206	1.47e-05	0.067	686	0.137
ENSP00000362296	1.45e-05	0.067	810	0.747
ENSP00000378736	1.42e-05	0.067	535	0.321
ENSP00000011684	1.39e-05	0.067	733	0.14
ENSP00000260323	1.37e-05	0.067	793	0.199
ENSP00000313699	1.22e-05	0.067	471	0.042
ENSP00000442795	1.02e-05	0.067	985	0.38
ENSP00000303153	2.12e-05	0.068	912	0.561
ENSP00000372750	1.94e-05	0.068	915	0.213
ENSP00000323046	1.87e-05	0.068	999	0.756
ENSP00000262053	1.85e-05	0.068	946	0.821
ENSP00000367649	1.79e-05	0.068	900	0
ENSP00000344055	1.78e-05	0.068	996	0.138
ENSP00000376506	1.74e-05	0.068	999	0.356
ENSP00000252595	1.7e-05	0.068	903	0.099
ENSP00000368767	1.68e-05	0.068	950	0.341
ENSP00000265071	1.52e-05	0.068	328	0.328
ENSP00000403400	1.48e-05	0.068	181	0.218
ENSP00000242275	1.43e-05	0.068	242	0.244
ENSP00000366384	1.41e-05	0.068	581	0.709
ENSP00000241527	1.15e-05	0.068	306	0
ENSP00000419000	1.06e-05	0.068	325	0.215
ENSP00000257951	1.02e-05	0.068	547	0.104
ENSP00000355387	1e-05	0.068	714	0.145
ENSP00000363115	4.05e-05	0.069	991	0.977
ENSP00000414982	3.23e-05	0.069	966	0.723
ENSP00000359506	2.87e-05	0.069	690	0.551
ENSP00000290332	2.62e-05	0.069	607	0.205
ENSP00000337761	2.5e-05	0.069	960	0.124
ENSP00000382791	2.48e-05	0.069	717	0.321
ENSP00000363773	2.28e-05	0.069	576	0.325
ENSP00000333326	2.23e-05	0.069	596	0.344
ENSP00000283290	2.21e-05	0.069	585	0.179
ENSP00000264028	2.11e-05	0.069	516	0.139
ENSP00000352603	1.74e-05	0.069	849	0.116
ENSP00000329735	1.61e-05	0.069	360	0.223
ENSP00000277540	1.57e-05	0.069	530	0
ENSP00000330141	1.56e-05	0.069	616	0.074
ENSP00000355627	5.41e-05	0.07	981	0.605
ENSP00000166244	3.1e-05	0.07	589	0.988
ENSP00000304286	2.88e-05	0.07	701	0
ENSP00000342381	2.82e-05	0.07	931	0.978
ENSP00000345344	2.61e-05	0.07	679	0
ENSP00000365757	2.13e-05	0.07	953	0.358
ENSP00000342136	2.1e-05	0.07	830	0.477
ENSP00000348772	1.93e-05	0.07	968	0
ENSP00000288532	1.88e-05	0.07	950	0.103
ENSP00000429148	1.76e-05	0.07	390	0.711
ENSP00000314444	1.72e-05	0.07	978	0.083
ENSP00000332296	1.71e-05	0.07	914	0.766
ENSP00000174653	1.71e-05	0.07	917	0.169
ENSP00000286122	1.67e-05	0.07	947	0.482
ENSP00000376177	1.62e-05	0.07	440	0.225
ENSP00000273130	1.55e-05	0.07	915	0.133
ENSP00000252826	1.37e-05	0.07	887	0.632
ENSP00000424038	1.32e-05	0.07	756	0.67
ENSP00000268876	1.31e-05	0.07	941	0.123
ENSP00000271234	1.28e-05	0.07	350	0.122
ENSP00000344801	1.22e-05	0.07	547	0.19
ENSP00000281537	5.25e-05	0.071	948	0.756
ENSP00000217652	2.09e-05	0.071	963	0.406
ENSP00000305059	2.06e-05	0.071	773	0
ENSP00000377047	1.95e-05	0.071	568	0.684
ENSP00000273814	1.91e-05	0.071	906	0.083
ENSP00000344820	1.83e-05	0.071	442	0.598
ENSP00000347324	1.72e-05	0.071	571	0.116
ENSP00000424757	1.57e-05	0.071	381	0.117
ENSP00000421915	1.52e-05	0.071	390	0.696
ENSP00000354006	1.41e-05	0.071	736	0.272
ENSP00000361726	1.25e-05	0.071	323	0.264
ENSP00000231721	1.22e-05	0.071	632	0.309
ENSP00000378485	2.91e-05	0.072	694	0.986
ENSP00000341243	2.81e-05	0.072	828	0.818
ENSP00000358092	2.16e-05	0.072	801	0.788
ENSP00000309548	1.65e-05	0.072	643	0.439
ENSP00000354688	1.47e-05	0.072	453	0.253
ENSP00000188790	1.4e-05	0.072	701	0.035
ENSP00000349365	1.06e-05	0.072	988	0.331
ENSP00000359096	1.02e-05	0.072	268	0.179
ENSP00000229794	9.88e-05	0.073	998	0
ENSP00000342235	4.68e-05	0.073	992	0.874
ENSP00000336740	2.5e-05	0.073	701	0.985
ENSP00000253856	2.47e-05	0.073	995	0.214
ENSP00000253083	2.24e-05	0.073	645	0.136
ENSP00000399970	1.97e-05	0.073	720	0.406
ENSP00000361834	1.92e-05	0.073	913	0.26
ENSP00000299565	1.71e-05	0.073	764	0.231
ENSP00000334229	1.59e-05	0.073	475	0.151
ENSP00000253110	1.56e-05	0.073	371	0.322
ENSP00000419975	1.53e-05	0.073	959	0.09
ENSP00000373274	1.31e-05	0.073	360	0.71
ENSP00000297866	1.24e-05	0.073	531	0
ENSP00000355721	1.13e-05	0.073	695	0.142
ENSP00000290401	1.09e-05	0.073	419	0.291
ENSP00000294064	1.07e-05	0.073	900	0.132
ENSP00000239938	5.51e-05	0.074	975	0.863
ENSP00000275815	3.83e-05	0.074	935	0.976
ENSP00000271555	3.29e-05	0.074	999	0
ENSP00000251968	2.86e-05	0.074	999	0.365
ENSP00000245121	2.33e-05	0.074	526	0.142
ENSP00000431284	2.17e-05	0.074	976	0.58
ENSP00000328062	2.1e-05	0.074	602	0.168
ENSP00000373884	1.77e-05	0.074	739	0.619
ENSP00000324532	1.77e-05	0.074	964	0.506
ENSP00000349298	1.56e-05	0.074	856	0.161
ENSP00000308496	1.43e-05	0.074	480	0.452
ENSP00000333725	1.12e-05	0.074	341	0.702
ENSP00000367001	2.39e-05	0.075	961	0.345
ENSP00000317542	2.32e-05	0.075	892	0
ENSP00000353739	2.11e-05	0.075	531	0.421
ENSP00000222388	1.75e-05	0.075	881	0.482
ENSP00000333223	1.66e-05	0.075	359	0.707
ENSP00000370340	1.6e-05	0.075	408	0.731
ENSP00000257600	1.43e-05	0.075	935	0.807
ENSP00000296318	1.3e-05	0.075	290	0.252
ENSP00000367086	1.23e-05	0.075	610	0.063
ENSP00000327427	1.06e-05	0.075	378	0.712
ENSP00000363822	7.5e-05	0.076	999	0.832
ENSP00000316589	2.45e-05	0.076	730	0.169
ENSP00000358963	2.19e-05	0.076	912	0.276
ENSP00000305769	2.11e-05	0.076	999	0.793
ENSP00000339730	2.01e-05	0.076	818	0.492
ENSP00000342924	1.71e-05	0.076	914	0.357
ENSP00000262507	1.51e-05	0.076	912	0.177
ENSP00000419362	1.48e-05	0.076	594	0.786
ENSP00000225276	1.44e-05	0.076	900	0.162
ENSP00000335106	1.4e-05	0.076	390	0.165
ENSP00000379168	1.37e-05	0.076	377	0.708
ENSP00000407193	1.32e-05	0.076	494	0.305
ENSP00000292246	1.29e-05	0.076	528	0.135
ENSP00000405289	1.22e-05	0.076	341	0.728
ENSP00000294312	2.77e-05	0.077	837	0.834
ENSP00000305918	2.48e-05	0.077	492	0.797
ENSP00000263207	1.86e-05	0.077	617	0.55
ENSP00000431605	1.64e-05	0.077	991	0.215
ENSP00000411096	1.5e-05	0.077	511	0.143
ENSP00000329454	1.4e-05	0.077	440	0.291
ENSP00000320318	1.24e-05	0.077	900	0.143
ENSP00000265395	1.11e-05	0.077	921	0.109
ENSP00000298743	1.06e-05	0.077	725	0.743
ENSP00000371067	6.95e-05	0.078	960	0
ENSP00000349595	3.75e-05	0.078	819	0.964
ENSP00000358894	2.51e-05	0.078	787	0.066
ENSP00000393379	2.47e-05	0.078	816	0.244
ENSP00000393912	2.2e-05	0.078	595	0
ENSP00000295108	2.01e-05	0.078	945	0.815
ENSP00000078445	1.94e-05	0.078	810	0.432
ENSP00000219172	1.79e-05	0.078	945	0
ENSP00000353564	1.68e-05	0.078	922	0
ENSP00000321735	1.63e-05	0.078	904	0.113
ENSP00000246914	1.56e-05	0.078	864	0.355
ENSP00000296702	1.54e-05	0.078	716	0.809
ENSP00000408526	1.47e-05	0.078	952	0.094
ENSP00000382204	1.35e-05	0.078	454	0.607
ENSP00000239926	1.35e-05	0.078	888	0.222
ENSP00000294507	1.06e-05	0.078	537	0.19
ENSP00000332455	2.24e-05	0.079	945	0.703
ENSP00000359603	2.1e-05	0.079	910	0.473
ENSP00000322341	1.87e-05	0.079	675	0.612
ENSP00000262441	1.75e-05	0.079	915	0.176
ENSP00000222693	1.45e-05	0.079	810	0.635
ENSP00000296921	1.36e-05	0.079	700	0.71
ENSP00000348107	1.31e-05	0.079	998	0.721
ENSP00000326070	1.13e-05	0.079	629	0.15
ENSP00000248975	4.71e-05	0.08	993	0.977
ENSP00000409667	4.25e-05	0.08	979	0.326
ENSP00000303211	3.28e-05	0.08	832	0.506
ENSP00000361636	2.75e-05	0.08	970	0
ENSP00000397026	2.35e-05	0.08	924	0.404
ENSP00000324560	2.05e-05	0.08	999	0.372
ENSP00000362121	1.93e-05	0.08	849	0.126
ENSP00000311977	1.91e-05	0.08	607	0.627
ENSP00000252999	1.89e-05	0.08	932	0.379
ENSP00000308597	1.77e-05	0.08	439	0.355
ENSP00000347730	1.71e-05	0.08	635	0.716
ENSP00000295213	1.49e-05	0.08	181	0.23
ENSP00000360776	1.36e-05	0.08	900	0.199
ENSP00000273258	1.31e-05	0.08	538	0.054
ENSP00000445768	1.2e-05	0.08	651	0.212
ENSP00000445859	1.1e-05	0.08	506	0.251
ENSP00000330484	1.02e-05	0.08	268	0.178
ENSP00000354586	3.21e-05	0.081	999	0.861
ENSP00000368766	2.52e-05	0.081	906	0.315
ENSP00000362441	2.34e-05	0.081	679	0.789
ENSP00000298832	2e-05	0.081	376	0.163
ENSP00000249373	1.78e-05	0.081	923	0.823
ENSP00000374036	1.77e-05	0.081	767	0.152
ENSP00000380999	1.46e-05	0.081	343	0.696
ENSP00000322885	1.32e-05	0.081	767	0.448
ENSP00000321963	1.3e-05	0.081	341	0.722
ENSP00000296149	1.08e-05	0.081	688	0.129
ENSP00000258111	1.05e-05	0.081	965	0.543
ENSP00000269243	3.27e-05	0.082	901	0.45
ENSP00000263864	2.33e-05	0.082	977	0.142
ENSP00000360644	2.28e-05	0.082	924	0.203
ENSP00000302812	2.25e-05	0.082	829	0.877
ENSP00000354877	2e-05	0.082	988	0.175
ENSP00000411397	1.99e-05	0.082	896	0.758
ENSP00000264601	1.79e-05	0.082	938	0.134
ENSP00000369643	1.68e-05	0.082	909	0.24
ENSP00000252318	1.62e-05	0.082	929	0.225
ENSP00000263780	1.58e-05	0.082	940	0.113
ENSP00000351575	1.51e-05	0.082	949	0.564
ENSP00000303149	1.32e-05	0.082	446	0.101
ENSP00000297562	1.25e-05	0.082	900	0.185
ENSP00000353646	1.11e-05	0.082	658	0.218
ENSP00000271883	1.06e-05	0.082	865	0.271
ENSP00000361423	7.31e-05	0.083	999	0.954
ENSP00000345530	4.66e-05	0.083	991	0.685
ENSP00000343313	2.42e-05	0.083	973	0.444
ENSP00000360882	2.31e-05	0.083	926	0.691
ENSP00000346810	1.88e-05	0.083	681	0.795
ENSP00000384869	1.79e-05	0.083	910	0.163
ENSP00000291688	1.64e-05	0.083	767	0.588
ENSP00000364140	1.57e-05	0.083	943	0.238
ENSP00000318884	1.23e-05	0.083	315	0.365
ENSP00000393066	1.19e-05	0.083	430	0.282
ENSP00000286648	3.68e-05	0.084	806	0.831
ENSP00000324648	3e-05	0.084	923	0.434
ENSP00000373347	2.28e-05	0.084	936	0.484
ENSP00000380184	1.81e-05	0.084	987	0
ENSP00000340017	1.67e-05	0.084	719	0.179
ENSP00000252979	1.48e-05	0.084	371	0.704
ENSP00000267119	1.41e-05	0.084	581	0.428
ENSP00000368102	1.38e-05	0.084	525	0.242
ENSP00000374443	1.34e-05	0.084	450	0.127
ENSP00000361952	1.13e-05	0.084	576	0.459
ENSP00000009180	2.71e-05	0.085	921	0.676
ENSP00000266058	2.36e-05	0.085	708	0.793
ENSP00000408411	2.24e-05	0.085	746	0.232
ENSP00000247829	2.09e-05	0.085	818	0.399
ENSP00000312649	1.79e-05	0.085	901	0.554
ENSP00000378917	1.67e-05	0.085	767	0.525
ENSP00000261037	1.6e-05	0.085	937	0.202
ENSP00000304811	1.43e-05	0.085	920	0.072
ENSP00000357759	1.36e-05	0.085	702	0.205
ENSP00000262622	1.31e-05	0.085	296	0.147
ENSP00000255448	3.95e-05	0.086	754	0.983
ENSP00000322775	2.68e-05	0.086	497	0.682
ENSP00000354207	2.22e-05	0.086	800	0.805
ENSP00000337168	1.9e-05	0.086	971	0.295
ENSP00000245323	1.9e-05	0.086	999	0.858
ENSP00000339377	1.61e-05	0.086	904	0.153
ENSP00000219343	1.6e-05	0.086	415	0.095
ENSP00000339881	1.16e-05	0.086	690	0.353
ENSP00000371419	2.29e-05	0.087	900	0.443
ENSP00000264538	2.02e-05	0.087	853	0.424
ENSP00000451792	2.01e-05	0.087	800	0
ENSP00000288840	1.87e-05	0.087	999	0.828
ENSP00000225609	1.53e-05	0.087	978	0.101
ENSP00000359449	1.48e-05	0.087	770	0
ENSP00000396732	1.45e-05	0.087	610	0.855
ENSP00000383210	1.39e-05	0.087	607	0
ENSP00000377833	1.37e-05	0.087	379	0.26
ENSP00000396301	1.33e-05	0.087	932	0.528
ENSP00000412178	1.33e-05	0.087	916	0.09
ENSP00000301458	1.28e-05	0.087	712	0.18
ENSP00000396954	1.14e-05	0.087	831	0.662
ENSP00000360262	1.14e-05	0.087	497	0.093
ENSP00000337510	1.07e-05	0.087	459	0.08
ENSP00000430333	2.9e-05	0.088	711	0.83
ENSP00000402935	2.51e-05	0.088	766	0.13
ENSP00000313169	1.87e-05	0.088	939	0.428
ENSP00000328879	1.75e-05	0.088	928	0.767
ENSP00000270800	1.64e-05	0.088	800	0.39
ENSP00000216452	1.51e-05	0.088	999	0.13
ENSP00000263702	1.41e-05	0.088	906	0.059
ENSP00000369899	1.36e-05	0.088	979	0.418
ENSP00000298472	1.34e-05	0.088	453	0.238
ENSP00000425840	1.27e-05	0.088	426	0.34
ENSP00000347999	1.19e-05	0.088	287	0.362
ENSP00000072644	1.13e-05	0.088	889	0.645
ENSP00000359719	6.39e-05	0.089	938	0.973
ENSP00000346389	5.19e-05	0.089	994	0
ENSP00000411825	2.96e-05	0.089	995	0.982
ENSP00000350267	2.67e-05	0.089	900	0
ENSP00000315768	2.45e-05	0.089	995	0.768
ENSP00000432472	2.29e-05	0.089	487	0.415
ENSP00000364000	1.89e-05	0.089	930	0.479
ENSP00000355014	1.83e-05	0.089	483	0.384
ENSP00000268835	1.77e-05	0.089	530	0.446
ENSP00000262101	1.73e-05	0.089	552	0.499
ENSP00000306185	1.66e-05	0.089	655	0.723
ENSP00000367075	1.61e-05	0.089	702	0.207
ENSP00000326219	1.58e-05	0.089	497	0.071
ENSP00000216294	1.53e-05	0.089	999	0.51
ENSP00000005178	1.41e-05	0.089	282	0.327
ENSP00000362734	1.39e-05	0.089	804	0.663
ENSP00000225737	1.33e-05	0.089	569	0.218
ENSP00000309714	1.33e-05	0.089	852	0.233
ENSP00000351052	1.26e-05	0.089	667	0.124
ENSP00000415822	1.21e-05	0.089	839	0.387
ENSP00000399903	1.12e-05	0.089	576	0.231
ENSP00000347581	1.04e-05	0.089	328	0.068
ENSP00000278568	3.12e-05	0.09	942	0.695
ENSP00000297848	2.99e-05	0.09	912	0.631
ENSP00000358983	2.74e-05	0.09	810	0.832
ENSP00000425107	2.15e-05	0.09	945	0.326
ENSP00000374529	1.61e-05	0.09	804	0.722
ENSP00000332772	1.35e-05	0.09	747	0.155
ENSP00000219320	1.3e-05	0.09	722	0.101
ENSP00000276420	1.2e-05	0.09	645	0.652
ENSP00000303246	1.19e-05	0.09	900	0.075
ENSP00000384400	1.19e-05	0.09	307	0.091
ENSP00000301454	1.16e-05	0.09	374	0.15
ENSP00000385834	5.59e-05	0.091	954	0.726
ENSP00000289153	3.79e-05	0.091	996	0.811
ENSP00000343479	2.41e-05	0.091	999	0.445
ENSP00000335304	2.09e-05	0.091	988	0.228
ENSP00000268638	2.02e-05	0.091	835	0.717
ENSP00000360498	1.78e-05	0.091	329	0.23
ENSP00000378132	1.75e-05	0.091	962	0.819
ENSP00000322924	1.71e-05	0.091	906	0.223
ENSP00000266069	1.7e-05	0.091	941	0.233
ENSP00000377370	1.48e-05	0.091	364	0.256
ENSP00000260008	1.48e-05	0.091	372	0.128
ENSP00000385551	1.47e-05	0.091	608	0.805
ENSP00000402584	1.34e-05	0.091	403	0.158
ENSP00000373399	1.29e-05	0.091	944	0.318
ENSP00000337773	1.05e-05	0.091	342	0.329
ENSP00000272233	5.58e-05	0.092	968	0.917
ENSP00000320171	3.71e-05	0.092	905	0.456
ENSP00000264670	2.9e-05	0.092	694	0.72
ENSP00000309126	2.4e-05	0.092	533	0.687
ENSP00000260408	2.1e-05	0.092	972	0.783
ENSP00000337572	1.92e-05	0.092	903	0.074
ENSP00000411418	1.9e-05	0.092	562	0.16
ENSP00000356143	1.88e-05	0.092	587	0.529
ENSP00000262094	1.61e-05	0.092	812	0.13
ENSP00000291442	1.56e-05	0.092	921	0.702
ENSP00000272091	1.48e-05	0.092	581	0.38
ENSP00000364635	1.22e-05	0.092	533	0.065
ENSP00000376390	1.15e-05	0.092	504	0.211
ENSP00000309767	1.1e-05	0.092	305	0.133
ENSP00000376410	1.09e-05	0.092	319	0.186
ENSP00000338814	1.03e-05	0.092	360	0.326
ENSP00000373261	1.02e-05	0.092	282	0.165
ENSP00000287641	5.03e-05	0.093	936	0.742
ENSP00000256658	2.17e-05	0.093	626	0.115
ENSP00000436604	1.77e-05	0.093	933	0.153
ENSP00000263665	1.72e-05	0.093	761	0.554
ENSP00000320076	1.64e-05	0.093	744	0
ENSP00000333735	1.6e-05	0.093	502	0.289
ENSP00000399511	1.48e-05	0.093	564	0.419
ENSP00000374145	1.3e-05	0.093	900	0.246
ENSP00000397679	1.05e-05	0.093	407	0.123
ENSP00000317177	1.04e-05	0.093	290	0.378
ENSP00000321584	5e-05	0.094	980	0.485
ENSP00000269886	4.82e-05	0.094	948	0.636
ENSP00000263895	3.97e-05	0.094	851	0.927
ENSP00000323856	3.35e-05	0.094	999	0.425
ENSP00000255381	2.81e-05	0.094	919	0.436
ENSP00000251973	2.11e-05	0.094	728	0.386
ENSP00000369129	2.08e-05	0.094	814	0.63
ENSP00000313881	1.72e-05	0.094	656	0.2
ENSP00000347754	1.62e-05	0.094	506	0.378
ENSP00000253814	1.6e-05	0.094	985	0.115
ENSP00000357073	1.53e-05	0.094	630	0.164
ENSP00000304292	1.47e-05	0.094	770	0.779
ENSP00000387888	1.34e-05	0.094	901	0
ENSP00000238823	1.2e-05	0.094	568	0.224
ENSP00000332900	1.14e-05	0.094	284	0
ENSP00000253079	1.13e-05	0.094	623	0.09
ENSP00000285599	1.12e-05	0.094	467	0.221
ENSP00000300605	1.03e-05	0.094	392	0.13
ENSP00000312678	1.02e-05	0.094	653	0.27
ENSP00000218867	2.99e-05	0.095	888	0.502
ENSP00000307078	2.82e-05	0.095	980	0.4
ENSP00000285018	2.53e-05	0.095	668	0.863
ENSP00000303887	2.47e-05	0.095	740	0.569
ENSP00000267884	2.04e-05	0.095	424	0.53
ENSP00000352162	1.82e-05	0.095	608	0.823
ENSP00000264381	1.55e-05	0.095	551	0.289
ENSP00000254488	1.38e-05	0.095	690	0.157
ENSP00000354574	1.29e-05	0.095	357	0.396
ENSP00000262605	1.09e-05	0.095	503	0.151
ENSP00000310796	1.06e-05	0.095	269	0.21
ENSP00000350896	2.87e-05	0.096	916	0.986
ENSP00000342830	2.8e-05	0.096	614	0.628
ENSP00000265459	2.04e-05	0.096	992	0.114
ENSP00000381588	1.84e-05	0.096	623	0.611
ENSP00000340913	1.83e-05	0.096	930	0.61
ENSP00000257181	1.65e-05	0.096	498	0.658
ENSP00000259119	1.41e-05	0.096	967	0.761
ENSP00000314480	1.4e-05	0.096	419	0.753
ENSP00000443194	1.17e-05	0.096	585	0.219
ENSP00000363229	1.13e-05	0.096	608	0.301
ENSP00000289749	1.06e-05	0.096	750	0.088
ENSP00000295897	0.000179	0.097	961	0.785
ENSP00000215659	6.02e-05	0.097	982	0.961
ENSP00000297268	3.1e-05	0.097	928	0.814
ENSP00000377233	1.98e-05	0.097	916	0.252
ENSP00000252242	1.81e-05	0.097	708	0.767
ENSP00000326581	1.79e-05	0.097	832	0.783
ENSP00000264499	1.74e-05	0.097	709	0.199
ENSP00000223528	1.69e-05	0.097	638	0.143
ENSP00000230085	1.58e-05	0.097	320	0.107
ENSP00000295033	1.52e-05	0.097	459	0.714
ENSP00000361475	1.39e-05	0.097	973	0.255
ENSP00000355577	1.35e-05	0.097	416	0.204
ENSP00000351536	1.33e-05	0.097	264	0.198
ENSP00000247930	1.18e-05	0.097	483	0.706
ENSP00000379496	1.03e-05	0.097	900	0.24
ENSP00000218388	3.75e-05	0.098	908	0.786
ENSP00000019317	1.86e-05	0.098	945	0.32
ENSP00000264982	1.65e-05	0.098	901	0.151
ENSP00000297282	1.6e-05	0.098	619	0.11
ENSP00000281382	1.46e-05	0.098	986	0.14
ENSP00000371897	1.34e-05	0.098	933	0.505
ENSP00000284995	1.22e-05	0.098	609	0.217
ENSP00000350773	1.08e-05	0.098	341	0.712
ENSP00000337825	7.09e-05	0.099	999	0.924
ENSP00000240139	4.41e-05	0.099	958	0.958
ENSP00000384675	4.13e-05	0.099	993	0.689
ENSP00000354040	3.8e-05	0.099	927	0.669
ENSP00000211998	3.78e-05	0.099	960	0.751
ENSP00000318868	3.24e-05	0.099	989	0.343
ENSP00000231524	2.62e-05	0.099	626	0.102
ENSP00000450731	2.34e-05	0.099	989	0.156
ENSP00000346160	1.68e-05	0.099	497	0.548
ENSP00000222399	1.51e-05	0.099	949	0.393
ENSP00000316909	1.41e-05	0.099	426	0.245
ENSP00000460475	1.17e-05	0.099	227	0.42
ENSP00000334002	1.15e-05	0.099	394	0.499
ENSP00000258324	1.15e-05	0.099	993	0
ENSP00000414721	1.13e-05	0.099	330	0.235
ENSP00000376317	1.09e-05	0.099	480	0.425
ENSP00000335185	1.07e-05	0.099	523	0.555
ENSP00000285046	1.05e-05	0.099	412	0.246
ENSP00000302501	1.03e-05	0.099	856	0.828
ENSP00000418994	1.03e-05	0.099	503	0.149
ENSP00000282493	2.59e-05	0.1	754	0
ENSP00000381167	2.36e-05	0.1	732	0.175
ENSP00000325002	2.22e-05	0.1	602	0.101
ENSP00000228841	2.11e-05	0.1	995	0.568
ENSP00000329141	1.87e-05	0.1	398	0.706
ENSP00000269878	1.32e-05	0.1	457	0.234
ENSP00000262895	1.26e-05	0.1	661	0.273
ENSP00000351530	1.12e-05	0.1	448	0.707
ENSP00000341785	1.08e-05	0.1	522	0.447
ENSP00000224237	3.27e-05	0.101	915	0.778
ENSP00000348784	3.24e-05	0.101	846	0.713
ENSP00000262726	2.48e-05	0.101	700	0
ENSP00000298229	2.4e-05	0.101	976	0.482
ENSP00000314508	2.23e-05	0.101	942	0.521
ENSP00000261461	2.16e-05	0.101	900	0.593
ENSP00000361266	2.08e-05	0.101	869	0.841
ENSP00000356331	1.95e-05	0.101	890	0.714
ENSP00000348215	1.65e-05	0.101	977	0.28
ENSP00000338330	1.55e-05	0.101	627	0.143
ENSP00000265564	1.45e-05	0.101	999	0.738
ENSP00000415769	1.45e-05	0.101	398	0.473
ENSP00000352782	1.35e-05	0.101	900	0.151
ENSP00000246080	1.34e-05	0.101	603	0.739
ENSP00000259154	1.34e-05	0.101	758	0.112
ENSP00000308000	1.2e-05	0.101	806	0.77
ENSP00000344456	0.00011	0.102	999	0
ENSP00000332973	5.45e-05	0.102	999	0.854
ENSP00000225964	3.43e-05	0.102	977	0.858
ENSP00000352264	2.52e-05	0.102	999	0.669
ENSP00000354791	2.22e-05	0.102	923	0.241
ENSP00000305244	2.06e-05	0.102	950	0.817
ENSP00000311888	1.82e-05	0.102	964	0.108
ENSP00000366157	1.72e-05	0.102	361	0.379
ENSP00000316737	1.52e-05	0.102	644	0.226
ENSP00000248600	1.5e-05	0.102	660	0.529
ENSP00000370891	1.38e-05	0.102	958	0.115
ENSP00000215115	1.19e-05	0.102	622	0.281
ENSP00000317332	1.07e-05	0.102	735	0.142
ENSP00000338345	7.05e-05	0.103	994	0.832
ENSP00000221138	4.85e-05	0.103	999	0.967
ENSP00000320295	3.12e-05	0.103	633	0
ENSP00000374323	2.7e-05	0.103	906	0.986
ENSP00000355493	2.03e-05	0.103	984	0.4
ENSP00000348668	1.92e-05	0.103	918	0.169
ENSP00000323183	1.73e-05	0.103	788	0.712
ENSP00000432799	1.61e-05	0.103	607	0.194
ENSP00000417424	1.11e-05	0.103	436	0.715
ENSP00000363522	1.1e-05	0.103	634	0.224
ENSP00000355353	1.01e-05	0.103	434	0.123
ENSP00000303507	4.39e-05	0.104	994	0.812
ENSP00000306920	2.32e-05	0.104	801	0.138
ENSP00000263991	1.7e-05	0.104	459	0.139
ENSP00000321334	1.68e-05	0.104	517	0.298
ENSP00000358033	1.67e-05	0.104	991	0.147
ENSP00000426978	1.67e-05	0.104	638	0.737
ENSP00000367299	1.6e-05	0.104	959	0.113
ENSP00000420294	1.52e-05	0.104	900	0.717
ENSP00000194130	1.5e-05	0.104	487	0.113
ENSP00000366565	1.47e-05	0.104	999	0.115
ENSP00000264870	1.4e-05	0.104	900	0.468
ENSP00000368959	1.4e-05	0.104	463	0.25
ENSP00000360549	1.37e-05	0.104	547	0.132
ENSP00000331504	1.35e-05	0.104	991	0.646
ENSP00000362748	1.21e-05	0.104	407	0.261
ENSP00000361768	1.17e-05	0.104	637	0.14
ENSP00000452959	1.13e-05	0.104	749	0
ENSP00000347890	5.43e-05	0.105	966	0.693
ENSP00000318585	3.8e-05	0.105	933	0
ENSP00000364979	2.63e-05	0.105	959	0.768
ENSP00000346964	2.25e-05	0.105	689	0.317
ENSP00000240079	2.05e-05	0.105	714	0.182
ENSP00000377372	1.66e-05	0.105	580	0.704
ENSP00000323050	1.64e-05	0.105	900	0.656
ENSP00000371587	1.63e-05	0.105	987	0.345
ENSP00000268042	1.58e-05	0.105	775	0.221
ENSP00000332407	1.45e-05	0.105	495	0.101
ENSP00000378394	1.34e-05	0.105	966	0.173
ENSP00000361667	1.23e-05	0.105	929	0.222
ENSP00000367743	1.12e-05	0.105	325	0.143
ENSP00000353483	6.76e-05	0.106	999	0.829
ENSP00000358511	3.09e-05	0.106	948	0.477
ENSP00000369497	3e-05	0.106	900	0.773
ENSP00000341032	2.36e-05	0.106	653	0.865
ENSP00000358140	2.3e-05	0.106	564	0.792
ENSP00000305647	2.01e-05	0.106	888	0.158
ENSP00000365048	2e-05	0.106	502	0.688
ENSP00000313661	1.71e-05	0.106	908	0
ENSP00000345259	1.56e-05	0.106	962	0.308
ENSP00000272602	1.55e-05	0.106	416	0.389
ENSP00000299989	1.52e-05	0.106	754	0
ENSP00000345492	1.46e-05	0.106	609	0.379
ENSP00000381302	1.16e-05	0.106	561	0
ENSP00000363985	1.15e-05	0.106	600	0.115
ENSP00000334246	1.14e-05	0.106	386	0.085
ENSP00000451628	1.08e-05	0.106	646	0
ENSP00000251849	4.24e-05	0.107	999	0.818
ENSP00000281043	2.96e-05	0.107	949	0.846
ENSP00000379847	1.91e-05	0.107	923	0.724
ENSP00000322218	1.79e-05	0.107	858	0
ENSP00000386394	1.66e-05	0.107	978	0.15
ENSP00000413937	1.53e-05	0.107	928	0.09
ENSP00000337332	1.44e-05	0.107	688	0.81
ENSP00000261875	1.35e-05	0.107	411	0
ENSP00000296084	1.3e-05	0.107	524	0
ENSP00000359225	1.29e-05	0.107	687	0.177
ENSP00000261674	1.28e-05	0.107	509	0.247
ENSP00000356853	1.15e-05	0.107	950	0.23
ENSP00000358763	1.12e-05	0.107	424	0.124
ENSP00000286657	1.02e-05	0.107	883	0.537
ENSP00000366563	3.49e-05	0.108	996	0.812
ENSP00000357283	3.14e-05	0.108	647	0.725
ENSP00000260605	1.5e-05	0.108	874	0.117
ENSP00000303740	1.24e-05	0.108	917	0
ENSP00000216024	4.89e-05	0.109	902	0
ENSP00000355537	3.88e-05	0.109	998	0.525
ENSP00000337103	2.98e-05	0.109	792	0.567
ENSP00000324960	2.78e-05	0.109	700	0.965
ENSP00000423067	2.74e-05	0.109	745	0.699
ENSP00000261349	2.32e-05	0.109	954	0.84
ENSP00000291582	2.03e-05	0.109	975	0.713
ENSP00000325239	1.96e-05	0.109	949	0.391
ENSP00000362551	1.71e-05	0.109	347	0.698
ENSP00000350278	1.51e-05	0.109	388	0.103
ENSP00000221418	1.48e-05	0.109	680	0.048
ENSP00000221114	1.45e-05	0.109	482	0.175
ENSP00000301093	1.21e-05	0.109	349	0.702
ENSP00000324318	1.07e-05	0.109	353	0.236
ENSP00000442736	1.01e-05	0.109	369	0.393
ENSP00000366135	3.01e-05	0.11	999	0.805
ENSP00000367197	2.65e-05	0.11	700	0.972
ENSP00000328327	1.75e-05	0.11	349	0
ENSP00000215555	1.61e-05	0.11	787	0.173
ENSP00000360939	1.54e-05	0.11	907	0.331
ENSP00000264433	1.51e-05	0.11	423	0.359
ENSP00000225171	1.4e-05	0.11	665	0.134
ENSP00000264463	1.4e-05	0.11	452	0.135
ENSP00000363071	1.38e-05	0.11	934	0.285
ENSP00000314606	1.26e-05	0.11	757	0.32
ENSP00000315351	1.22e-05	0.11	323	0.066
ENSP00000240123	1.18e-05	0.11	986	0.288
ENSP00000364609	1.14e-05	0.11	606	0.104
ENSP00000310088	1.08e-05	0.11	598	0.386
ENSP00000331376	1.06e-05	0.11	472	0.152
ENSP00000351755	3.01e-05	0.111	926	0.276
ENSP00000291906	2.67e-05	0.111	595	0.985
ENSP00000340328	1.87e-05	0.111	691	0.6
ENSP00000367756	1.73e-05	0.111	961	0.284
ENSP00000226840	1.5e-05	0.111	910	0.05
ENSP00000341942	1.27e-05	0.111	707	0.154
ENSP00000261978	1.24e-05	0.111	506	0.285
ENSP00000371221	1.12e-05	0.111	680	0.111
ENSP00000365643	1.12e-05	0.111	445	0.232
ENSP00000357177	2.52e-05	0.112	989	0.533
ENSP00000227155	2.3e-05	0.112	842	0.795
ENSP00000339328	2.2e-05	0.112	940	0.659
ENSP00000215567	2.01e-05	0.112	900	0.086
ENSP00000303252	1.61e-05	0.112	583	0.161
ENSP00000369141	1.57e-05	0.112	800	0.472
ENSP00000329482	1.3e-05	0.112	474	0
ENSP00000322716	1.24e-05	0.112	247	0.176
ENSP00000340683	1.17e-05	0.112	400	0.696
ENSP00000361173	1.06e-05	0.112	537	0
ENSP00000383234	4.4e-05	0.113	689	0.978
ENSP00000332353	3.42e-05	0.113	895	0.874
ENSP00000220584	2.41e-05	0.113	911	0.162
ENSP00000336712	2.34e-05	0.113	900	0.585
ENSP00000265641	2.27e-05	0.113	902	0.193
ENSP00000354111	2e-05	0.113	652	0.196
ENSP00000231021	2e-05	0.113	456	0.095
ENSP00000252519	1.9e-05	0.113	931	0.357
ENSP00000243673	1.74e-05	0.113	720	0.307
ENSP00000265310	1.74e-05	0.113	609	0.562
ENSP00000438349	1.57e-05	0.113	991	0.765
ENSP00000222990	1.47e-05	0.113	351	0.145
ENSP00000255226	1.38e-05	0.113	447	0.19
ENSP00000257189	1.12e-05	0.113	476	0.277
ENSP00000353660	1.09e-05	0.113	889	0.633
ENSP00000346155	4.59e-05	0.114	916	0.508
ENSP00000352157	3.94e-05	0.114	898	0.83
ENSP00000368020	3.2e-05	0.114	795	0.501
ENSP00000340684	2.84e-05	0.114	900	0
ENSP00000311837	2.81e-05	0.114	720	0.127
ENSP00000369538	2.52e-05	0.114	929	0.169
ENSP00000295713	2.37e-05	0.114	936	0
ENSP00000358424	2.2e-05	0.114	495	0.181
ENSP00000326948	1.86e-05	0.114	660	0.634
ENSP00000326570	1.7e-05	0.114	752	0.108
ENSP00000227665	1.55e-05	0.114	900	0.144
ENSP00000395473	1.53e-05	0.114	874	0.163
ENSP00000365494	1.5e-05	0.114	632	0.518
ENSP00000324441	1.44e-05	0.114	499	0.717
ENSP00000345752	1.43e-05	0.114	968	0.472
ENSP00000401678	1.34e-05	0.114	658	0.827
ENSP00000295083	1.33e-05	0.114	462	0.22
ENSP00000262018	1.3e-05	0.114	733	0.343
ENSP00000238855	1.19e-05	0.114	900	0.101
ENSP00000417677	1.16e-05	0.114	349	0.265
ENSP00000415034	1.16e-05	0.114	448	0.088
ENSP00000255305	1.08e-05	0.114	972	0.345
ENSP00000314458	9.74e-05	0.115	999	0.801
ENSP00000366843	2.92e-05	0.115	991	0.571
ENSP00000327758	2.9e-05	0.115	992	0.823
ENSP00000291576	2.77e-05	0.115	737	0.767
ENSP00000427772	2.43e-05	0.115	656	0.312
ENSP00000345719	1.96e-05	0.115	814	0.241
ENSP00000369400	1.87e-05	0.115	860	0.254
ENSP00000272286	1.67e-05	0.115	946	0.245
ENSP00000291565	1.54e-05	0.115	986	0.448
ENSP00000288699	1.37e-05	0.115	925	0.23
ENSP00000369634	1.16e-05	0.115	495	0.759
ENSP00000347767	1.14e-05	0.115	507	0.208
ENSP00000323178	1.11e-05	0.115	994	0
ENSP00000362485	1.03e-05	0.115	425	0.187
ENSP00000240343	2.27e-05	0.116	891	0
ENSP00000260130	1.78e-05	0.116	958	0.161
ENSP00000305221	1.31e-05	0.116	900	0.05
ENSP00000332313	1.24e-05	0.116	727	0
ENSP00000376227	1.19e-05	0.116	234	0.356
ENSP00000415398	1.02e-05	0.116	475	0
ENSP00000368683	4.06e-05	0.117	933	0.784
ENSP00000225992	2.14e-05	0.117	906	0.428
ENSP00000233121	2.11e-05	0.117	747	0.409
ENSP00000267731	1.34e-05	0.117	216	0
ENSP00000370639	1.33e-05	0.117	900	0.099
ENSP00000299045	1.26e-05	0.117	438	0.163
ENSP00000218316	1.25e-05	0.117	501	0.308
ENSP00000427941	1.21e-05	0.117	955	0.111
ENSP00000309610	1.13e-05	0.117	345	0.216
ENSP00000367276	1.13e-05	0.117	360	0.144
ENSP00000309845	0.00015	0.118	999	0
ENSP00000359478	2.96e-05	0.118	745	0.22
ENSP00000039007	2.83e-05	0.118	544	0.18
ENSP00000379823	1.97e-05	0.118	929	0.483
ENSP00000348460	1.81e-05	0.118	667	0.624
ENSP00000233535	1.61e-05	0.118	519	0.128
ENSP00000340514	1.57e-05	0.118	341	0.69
ENSP00000258930	1.44e-05	0.118	445	0.221
ENSP00000339566	1.29e-05	0.118	605	0.681
ENSP00000374565	1.22e-05	0.118	309	0.241
ENSP00000330812	1.17e-05	0.118	495	0
ENSP00000348648	1.01e-05	0.118	420	0.132
ENSP00000338934	4.36e-05	0.119	938	0.697
ENSP00000335357	3.06e-05	0.119	869	0
ENSP00000247986	2.6e-05	0.119	979	0.26
ENSP00000386200	2.56e-05	0.119	686	0
ENSP00000360183	2.52e-05	0.119	955	0.124
ENSP00000309629	2.42e-05	0.119	831	0.537
ENSP00000355330	2.01e-05	0.119	865	0.763
ENSP00000262340	1.92e-05	0.119	540	0.228
ENSP00000265381	1.67e-05	0.119	964	0.184
ENSP00000357307	1.48e-05	0.119	519	0.161
ENSP00000231461	1.44e-05	0.119	561	0.093
ENSP00000307423	1.38e-05	0.119	950	0.152
ENSP00000301327	1.38e-05	0.119	305	0.056
ENSP00000279036	1.17e-05	0.119	961	0.123
ENSP00000309591	7.74e-05	0.12	992	0.969
ENSP00000378306	4.74e-05	0.12	963	0.959
ENSP00000262873	3.07e-05	0.12	576	0.41
ENSP00000363832	2.36e-05	0.12	900	0.078
ENSP00000242104	1.93e-05	0.12	769	0
ENSP00000290015	1.76e-05	0.12	540	0.865
ENSP00000417161	1.67e-05	0.12	599	0.126
ENSP00000274496	1.53e-05	0.12	877	0.139
ENSP00000343331	1.32e-05	0.12	759	0.136
ENSP00000356379	1.3e-05	0.12	750	0.201
ENSP00000303963	1.14e-05	0.12	499	0.115
ENSP00000369402	1.05e-05	0.12	589	0.196
ENSP00000248643	1.04e-05	0.12	560	0
ENSP00000402257	3.05e-05	0.121	976	0.757
ENSP00000263464	2.66e-05	0.121	909	0.768
ENSP00000249636	2.43e-05	0.121	738	0.772
ENSP00000412324	2.11e-05	0.121	900	0.505
ENSP00000260197	2.09e-05	0.121	580	0.174
ENSP00000369681	2.06e-05	0.121	916	0.633
ENSP00000375069	1.91e-05	0.121	906	0.098
ENSP00000369960	1.64e-05	0.121	905	0.2
ENSP00000297267	1.61e-05	0.121	691	0.203
ENSP00000282276	1.57e-05	0.121	948	0.538
ENSP00000223167	1.53e-05	0.121	962	0.347
ENSP00000337212	1.46e-05	0.121	749	0.39
ENSP00000354841	1.34e-05	0.121	566	0.149
ENSP00000362513	1.18e-05	0.121	900	0.048
ENSP00000260648	1.02e-05	0.121	410	0.122
ENSP00000297494	6.03e-05	0.122	948	0.782
ENSP00000265023	4.7e-05	0.122	972	0.54
ENSP00000325863	3.11e-05	0.122	900	0.708
ENSP00000291295	2.57e-05	0.122	911	0
ENSP00000268182	2.38e-05	0.122	981	0.612
ENSP00000311344	2.17e-05	0.122	999	0.521
ENSP00000349785	1.99e-05	0.122	878	0.112
ENSP00000349465	1.94e-05	0.122	792	0.313
ENSP00000236192	1.92e-05	0.122	966	0.151
ENSP00000241124	1.87e-05	0.122	537	0.309
ENSP00000358565	1.74e-05	0.122	914	0.203
ENSP00000352358	1.65e-05	0.122	900	0.524
ENSP00000333203	1.59e-05	0.122	359	0.711
ENSP00000313967	1.35e-05	0.122	749	0.294
ENSP00000313088	1.2e-05	0.122	581	0.116
ENSP00000351209	3.98e-05	0.123	997	0.979
ENSP00000226209	3.07e-05	0.123	945	0
ENSP00000315602	2.07e-05	0.123	908	0.305
ENSP00000325485	2.03e-05	0.123	701	0.428
ENSP00000376024	1.73e-05	0.123	984	0.21
ENSP00000221700	1.67e-05	0.123	933	0.104
ENSP00000299927	1.6e-05	0.123	379	0.701
ENSP00000257177	1.47e-05	0.123	576	0.723
[truncated: 4,888 more rows]
