# Supplementary material for: Identifying and Analyzing Novel Epilepsy-Related Genes Using Random Walk with Restart Algorithm
Source: Biomed Res Int. 2017 Feb 1;2017:6132436. doi: 10.1155/2017/6132436 (PMC5309434; doi:10.1155/2017/6132436)
Supplement: Supplementary file 3 [file 6132436.f3.xlsx]

## Sheet: Sheet1
Supplementary Material S3. 980 candidate genes with permutation FDRs less than 0.05.
Ensemble ID	Probability	Permutation FDR	MIS	MFS
ENSP00000309503	0.000186	0.002	999	0.958
ENSP00000263816	5.16e-05	0.002	999	0.591
ENSP00000353010	1.71e-05	0.003	999	0.093
ENSP00000324806	0.000105	0.004	999	0
ENSP00000238081	5.5e-05	0.004	999	0.978
ENSP00000368984	3.79e-05	0.004	999	0.776
ENSP00000345751	2.69e-05	0.004	999	0.425
ENSP00000288986	5.22e-05	0.007	999	0.714
ENSP00000300061	3.25e-05	0.008	999	0.528
ENSP00000350941	0.000165	0.009	999	0
ENSP00000264335	0.000163	0.009	999	0.973
ENSP00000363480	6.91e-05	0.009	999	0.497
ENSP00000353292	3.22e-05	0.011	999	0.51
ENSP00000344259	7e-05	0.012	999	0.649
ENSP00000349259	2.85e-05	0.012	999	0.381
ENSP00000204961	1.96e-05	0.012	999	0.846
ENSP00000387699	9.47e-05	0.014	999	0
ENSP00000264380	6.69e-05	0.016	999	0.243
ENSP00000262320	4.49e-05	0.016	999	0.891
ENSP00000359224	1.65e-05	0.02	999	0.176
ENSP00000284981	7.73e-05	0.021	999	0.746
ENSP00000341189	5.23e-05	0.021	999	0.78
ENSP00000244007	4.49e-05	0.022	999	0.737
ENSP00000345708	3.03e-05	0.023	999	0.586
ENSP00000215832	0.00011	0.027	999	0
ENSP00000228307	4.14e-05	0.029	999	0.775
ENSP00000311005	7.15e-05	0.031	999	0.956
ENSP00000356832	4.9e-05	0.034	999	0.966
ENSP00000353224	5.12e-05	0.035	999	0.675
ENSP00000160373	1.81e-05	0.044	999	0.783
ENSP00000323889	1.63e-05	0.044	999	0.533
ENSP00000300161	5.56e-05	0.047	999	0.971
ENSP00000326531	1.39e-05	0.048	999	0.738
ENSP00000348602	2.4e-05	0.049	999	0.407
ENSP00000346671	0.000102	<0.001	999	0.9
ENSP00000293813	9.28e-05	<0.001	999	0
ENSP00000420040	3.57e-05	<0.001	999	0.616
ENSP00000348461	0.000117	0.005	998	0.789
ENSP00000345731	6.23e-05	0.011	998	0.549
ENSP00000400175	0.000102	0.017	998	0.789
ENSP00000464383	3.52e-05	0.028	998	0
ENSP00000316054	4.31e-05	0.035	998	0.855
ENSP00000386896	3.06e-05	0.037	998	0.779
ENSP00000313490	3.02e-05	0.049	998	0.375
ENSP00000304283	0.000103	<0.001	998	0.805
ENSP00000395323	3.06e-05	<0.001	998	0.461
ENSP00000366997	3.64e-05	0.005	997	0.724
ENSP00000368169	5.32e-05	0.026	997	0.87
ENSP00000340937	2.72e-05	0.026	997	0.455
ENSP00000379258	4.65e-05	0.031	997	0.819
ENSP00000037243	4.3e-05	0.033	997	0.252
ENSP00000380271	2.15e-05	0.049	997	0.368
ENSP00000381412	5.98e-05	<0.001	997	0.58
ENSP00000265362	2.68e-05	0.001	996	0.668
ENSP00000308461	5.7e-05	0.002	996	0.903
ENSP00000352121	6.4e-05	0.003	996	0.827
ENSP00000011619	3.25e-05	0.003	996	0.397
ENSP00000303830	7.27e-05	0.024	996	0.927
ENSP00000321711	2.33e-05	0.048	996	0.689
ENSP00000240662	2.17e-05	<0.001	996	0.778
ENSP00000306866	4.06e-05	0.001	995	0.154
ENSP00000405963	3.13e-05	0.001	995	0.543
ENSP00000295225	2.34e-05	0.007	995	0.44
ENSP00000348786	6.49e-05	0.014	995	0.925
ENSP00000005340	6.44e-05	0.023	995	0.859
ENSP00000265709	3.52e-05	0.034	995	0.995
ENSP00000447173	4.42e-05	0.042	995	0.811
ENSP00000373864	2.46e-05	0.042	995	0.635
ENSP00000367323	5.25e-05	<0.001	995	0.625
ENSP00000264638	2.62e-05	<0.001	995	0.449
ENSP00000296785	5.04e-05	0.002	994	0.781
ENSP00000263025	0.00011	0.021	994	0
ENSP00000266458	3.93e-05	0.022	994	0.263
ENSP00000226091	1.64e-05	0.047	994	0.653
ENSP00000155840	7.04e-05	<0.001	994	0.727
ENSP00000353582	1.58e-05	0.04	993	0.689
ENSP00000365272	6.14e-05	0.002	992	0.462
ENSP00000379098	5.99e-05	0.023	992	0.564
ENSP00000408695	7.02e-05	0.039	992	0.975
ENSP00000272317	6.31e-05	0.042	992	0.61
ENSP00000290310	4.76e-05	<0.001	991	0.763
ENSP00000304127	3.7e-05	<0.001	991	0.71
ENSP00000281821	4.16e-05	0.008	990	0.98
ENSP00000336528	3.01e-05	0.01	990	0.557
ENSP00000379602	2.58e-05	0.047	990	0.147
ENSP00000266376	7.49e-05	<0.001	990	0.789
ENSP00000385142	5.78e-05	<0.001	990	0.241
ENSP00000349588	4.53e-05	<0.001	990	0.997
ENSP00000260762	1.94e-05	0.022	989	0.119
ENSP00000356789	2.9e-05	0.026	989	0.443
ENSP00000373918	1.76e-05	0.036	989	0.565
ENSP00000385720	1.67e-05	0.036	989	0.699
ENSP00000317904	3.79e-05	0.009	988	0.322
ENSP00000252321	6.31e-05	<0.001	988	0.842
ENSP00000294973	1.81e-05	0.013	987	0.193
ENSP00000357040	2.54e-05	0.034	987	0.758
ENSP00000324810	1.12e-05	0.038	987	0.129
ENSP00000368314	4.41e-05	0.002	986	0.572
ENSP00000271751	4.21e-05	<0.001	986	0.657
ENSP00000348822	2.3e-05	0.001	985	0.563
ENSP00000272190	4.35e-05	0.017	985	0.689
ENSP00000357392	1.7e-05	0.017	985	0.779
ENSP00000269122	3.81e-05	0.042	985	0.503
ENSP00000369154	2.25e-05	0.043	985	0.826
ENSP00000272298	5.52e-05	0.048	985	0.974
ENSP00000305071	4.84e-05	0.001	984	0.798
ENSP00000250971	0.000162	0.014	984	0
ENSP00000355155	1.88e-05	0.044	984	0.287
ENSP00000374372	2.44e-05	0.049	984	0.303
ENSP00000249071	6.54e-05	0.026	983	0.897
ENSP00000253861	2.64e-05	0.043	983	0.163
ENSP00000314520	6.84e-05	<0.001	983	0.852
ENSP00000319591	6.62e-05	<0.001	983	0.858
ENSP00000328511	6.01e-05	<0.001	983	0.852
ENSP00000358784	5.32e-05	<0.001	983	0.829
ENSP00000420213	3.1e-05	0.014	982	0.482
ENSP00000453144	3.1e-05	0.036	982	0.427
ENSP00000005257	6.57e-05	0.006	981	0.932
ENSP00000355231	4.14e-05	0.013	981	0.542
ENSP00000339740	5.91e-05	<0.001	981	0.566
ENSP00000312129	3.99e-05	<0.001	981	0.716
ENSP00000310800	2.06e-05	0.041	980	0.653
ENSP00000328088	2.48e-05	0.009	979	0.355
ENSP00000319370	1.7e-05	0.01	979	0.57
ENSP00000264409	2.47e-05	0.011	979	0
ENSP00000263645	3.24e-05	0.013	979	0.526
ENSP00000410452	1.47e-05	0.024	979	0.494
ENSP00000337459	5.25e-05	0.032	979	0.67
ENSP00000263574	2.53e-05	0.041	979	0.678
ENSP00000350928	5.24e-05	<0.001	979	0.583
ENSP00000354923	6.3e-05	0.001	978	0.755
ENSP00000298316	4.36e-05	0.002	978	0.597
ENSP00000266483	1.92e-05	0.008	978	0.226
ENSP00000365745	3.34e-05	0.037	978	0.684
ENSP00000222330	6.4e-05	0.017	977	0.976
ENSP00000293217	2.98e-05	0.03	977	0.098
ENSP00000278947	4.2e-05	<0.001	977	0.616
ENSP00000263269	2.75e-05	0.015	976	0.383
ENSP00000217446	3.54e-05	<0.001	976	0.126
ENSP00000419952	5.64e-05	<0.001	975	0.678
ENSP00000348573	6.76e-05	0.002	974	0.463
ENSP00000381240	2.28e-05	0.019	974	0
ENSP00000285238	3.05e-05	0.035	973	0.168
ENSP00000265969	4.89e-05	0.001	972	0.803
ENSP00000335196	1.43e-05	0.006	972	0.14
ENSP00000250559	5.28e-05	0.009	972	0.932
ENSP00000315118	1.73e-05	0.009	972	0.136
ENSP00000233668	1.38e-05	0.017	972	0.469
ENSP00000338629	3.11e-05	0.025	972	0.747
ENSP00000007722	3.01e-05	0.033	972	0.549
ENSP00000324857	1.87e-05	0.041	972	0.45
ENSP00000296585	0.000137	0.043	972	0.741
ENSP00000417901	5.68e-05	<0.001	972	0.166
ENSP00000254950	2.61e-05	0.022	971	0.206
ENSP00000387694	3.58e-05	<0.001	971	0.397
ENSP00000259455	3.84e-05	0.001	970	0.241
ENSP00000420321	2.59e-05	0.005	970	0.628
ENSP00000265080	2.78e-05	0.028	970	0.39
ENSP00000360593	1.18e-05	0.044	970	0
ENSP00000303351	6.22e-05	0.012	968	0.781
ENSP00000311489	2.95e-05	0.017	968	0.287
ENSP00000369887	1.21e-05	0.042	968	0.667
ENSP00000324740	6.54e-05	0.002	967	0.969
ENSP00000372654	3.03e-05	0.012	967	0.458
ENSP00000070846	2.22e-05	0.041	967	0.512
ENSP00000376432	3.55e-05	0.001	966	0.66
ENSP00000356515	3.36e-05	0.02	966	0.612
ENSP00000349467	6.55e-05	0.023	966	0.976
ENSP00000262039	3.7e-05	0.041	966	0.635
ENSP00000358802	4.63e-05	<0.001	966	0.783
ENSP00000262916	4.1e-05	0.001	965	0.764
ENSP00000286371	1.9e-05	0.032	965	0.244
ENSP00000216259	1.95e-05	0.033	965	0.163
ENSP00000366225	1.44e-05	0.043	965	0.167
ENSP00000308576	4.99e-05	0.047	965	0.877
ENSP00000306138	4.91e-05	<0.001	965	0.424
ENSP00000338185	5.39e-05	0.001	964	0.437
ENSP00000402152	2e-05	0.035	964	0.282
ENSP00000261195	3.02e-05	0.038	964	0.209
ENSP00000463533	3.45e-05	0.001	963	0.591
ENSP00000349320	3.07e-05	0.002	963	0.745
ENSP00000267082	2.86e-05	0.004	962	0.678
ENSP00000261023	3.07e-05	0.01	962	0.668
ENSP00000293379	3.1e-05	0.031	962	0.654
ENSP00000288139	5.3e-05	<0.001	962	0.793
ENSP00000261448	1.88e-05	0.016	961	0.534
ENSP00000255194	3.14e-05	0.026	961	0.097
ENSP00000355192	4.44e-05	0.028	961	0.751
ENSP00000337949	3.74e-05	0.044	961	0.496
ENSP00000358786	4.18e-05	<0.001	960	0.739
ENSP00000345055	3.98e-05	<0.001	960	0.791
ENSP00000002829	1.81e-05	0.002	959	0.574
ENSP00000297404	3.69e-05	<0.001	959	0.658
ENSP00000261751	2.06e-05	0.029	958	0.183
ENSP00000381293	6.25e-05	<0.001	958	0.34
ENSP00000305824	4.26e-05	<0.001	958	0.659
ENSP00000315654	4.01e-05	<0.001	958	0.757
ENSP00000331727	3.92e-05	<0.001	958	0.529
ENSP00000295082	3.71e-05	<0.001	958	0.679
ENSP00000360626	3.65e-05	<0.001	958	0.625
ENSP00000363435	3.63e-05	0.001	957	0.579
ENSP00000219789	3.64e-05	0.049	957	0.211
ENSP00000430846	3.33e-05	<0.001	957	0.723
ENSP00000394794	2.6e-05	0.017	956	0.725
ENSP00000429824	2.52e-05	0.024	956	0.265
ENSP00000279230	3.13e-05	0.045	956	0.417
ENSP00000280684	5.06e-05	<0.001	956	0
ENSP00000222812	3.99e-05	0.01	955	0.25
ENSP00000296474	2.24e-05	0.031	955	0.813
ENSP00000302719	4.43e-05	<0.001	955	0.593
ENSP00000300738	4.82e-05	0.004	954	0.668
ENSP00000265372	4.76e-05	0.007	954	0.851
ENSP00000292807	0.000363	0.008	954	0.216
ENSP00000338349	2.73e-05	0.019	954	0.142
ENSP00000472299	1.19e-05	0.042	954	0
ENSP00000388107	7.02e-05	0.046	954	0.579
ENSP00000309871	3.29e-05	0.039	953	0.567
ENSP00000418741	2.2e-05	0.008	952	0.127
ENSP00000259271	5.64e-05	0.018	952	0.54
ENSP00000246792	5.94e-05	0.004	951	0.941
ENSP00000335333	2.79e-05	0.016	951	0.357
ENSP00000374205	1.91e-05	0.016	951	0.824
ENSP00000304604	2.32e-05	0.045	951	0.552
ENSP00000285900	4.3e-05	0.004	950	0.46
ENSP00000449253	4.93e-05	0.018	950	0.773
ENSP00000262971	2.1e-05	0.044	950	0.755
ENSP00000264414	6.02e-05	0.045	950	0.614
ENSP00000414303	6.52e-05	0.002	948	0.815
ENSP00000392423	4.47e-05	0.002	948	0.811
ENSP00000353344	2.53e-05	0.021	948	0.831
ENSP00000346151	2.73e-05	0.037	948	0.453
ENSP00000343924	2.59e-05	0.042	948	0.566
ENSP00000307134	2.69e-05	0.045	948	0.501
ENSP00000293190	2.32e-05	0.045	948	0.37
ENSP00000354718	3.1e-05	0.015	947	0.537
ENSP00000269159	2.35e-05	0.04	947	0.09
ENSP00000365441	3.07e-05	<0.001	947	0.648
ENSP00000324101	2.32e-05	0.016	946	0.45
ENSP00000180173	1.6e-05	0.035	946	0.108
ENSP00000300900	2.22e-05	0.029	945	0.34
ENSP00000334382	2.45e-05	0.042	945	0.636
ENSP00000347032	1.9e-05	0.031	944	0.408
ENSP00000356975	1.55e-05	0.046	944	0.465
ENSP00000263373	2.33e-05	0.001	943	0.234
ENSP00000230419	3.1e-05	0.023	943	0.987
ENSP00000328813	2.8e-05	<0.001	943	0.579
ENSP00000320025	4.26e-05	0.01	942	0.715
ENSP00000337255	2.27e-05	0.03	942	0.546
ENSP00000257981	3.16e-05	<0.001	942	0.576
ENSP00000377840	3.21e-05	0.003	941	0.732
ENSP00000312442	2.7e-05	0.019	941	0.087
ENSP00000309539	2.79e-05	0.026	941	0.466
ENSP00000348068	3.1e-05	0.044	941	0.593
ENSP00000366863	2.39e-05	0.044	941	0.444
ENSP00000264661	2.93e-05	<0.001	941	0.581
ENSP00000245304	4.97e-05	0.021	940	0.937
ENSP00000352438	2.57e-05	0.035	940	0.814
ENSP00000222212	2.84e-05	0.037	940	0.427
ENSP00000301071	5.69e-05	<0.001	940	0.61
ENSP00000221444	4.13e-05	<0.001	940	0.71
ENSP00000287042	3.25e-05	<0.001	940	0.559
ENSP00000362924	3.08e-05	0.032	939	0.724
ENSP00000173229	2.96e-05	0.037	939	0.82
ENSP00000264741	3.51e-05	0.002	938	0.45
ENSP00000355865	7.13e-05	0.007	938	0.81
ENSP00000382770	2.92e-05	0.016	938	0.674
ENSP00000310557	2.68e-05	0.016	938	0.756
ENSP00000355180	2.4e-05	0.042	938	0.58
ENSP00000353915	2.12e-05	0.048	938	0.307
ENSP00000367316	2.88e-05	0.005	937	0.393
ENSP00000321826	1.42e-05	0.038	937	0.138
ENSP00000322460	3.57e-05	<0.001	937	0.549
ENSP00000358460	2.94e-05	0.01	936	0.207
ENSP00000355599	7.68e-05	0.018	936	0.171
ENSP00000434241	4.85e-05	<0.001	936	0.755
ENSP00000307694	3.45e-05	0.002	935	0.641
ENSP00000230449	2.79e-05	0.005	935	0.163
ENSP00000351605	1.96e-05	0.035	935	0.802
ENSP00000382659	3.42e-05	0.011	934	0.563
ENSP00000362776	1.56e-05	0.035	934	0.254
ENSP00000459962	3.48e-05	0.007	933	0
ENSP00000340736	3.8e-05	<0.001	933	0.402
ENSP00000289104	4.7e-05	0.022	932	0.931
ENSP00000005284	2.62e-05	0.022	932	0.387
ENSP00000268097	3.06e-05	0.044	932	0.19
ENSP00000333363	0.000103	0.009	931	0.695
ENSP00000267101	5.3e-05	0.018	931	0.876
ENSP00000374309	2.21e-05	0.028	931	0.516
ENSP00000445677	2.73e-05	0.045	931	0
ENSP00000347198	1.5e-05	0.048	931	0.315
ENSP00000264245	1.32e-05	0.028	930	0.395
ENSP00000176183	3.35e-05	0.043	930	0.286
ENSP00000365775	3.07e-05	0.048	930	0.565
ENSP00000296440	2.39e-05	<0.001	930	0.652
ENSP00000347117	1.91e-05	0.002	929	0.328
ENSP00000323901	2.25e-05	0.005	929	0.827
ENSP00000452120	2.57e-05	0.011	929	0.5
ENSP00000383023	2.81e-05	0.018	927	0.34
ENSP00000301050	2.49e-05	0.003	925	0.606
ENSP00000347408	1.73e-05	0.012	925	0.171
ENSP00000273430	2.82e-05	0.03	925	0.666
ENSP00000317790	1.91e-05	0.049	925	0.234
ENSP00000339191	6.35e-05	0.001	924	0.727
ENSP00000262407	3.64e-05	0.024	924	0.725
ENSP00000290866	4.36e-05	0.038	924	0.646
ENSP00000353654	3.04e-05	0.019	923	0.711
ENSP00000360406	4.15e-05	<0.001	923	0.733
ENSP00000462196	3.2e-05	<0.001	923	0
ENSP00000354859	4.43e-05	0.003	922	0.49
ENSP00000325660	3.55e-05	0.006	922	0.565
ENSP00000288368	1.8e-05	0.043	922	0.227
ENSP00000344173	3.03e-05	0.047	922	0.305
ENSP00000259633	1.81e-05	0.004	921	0.424
ENSP00000282588	2.79e-05	0.007	921	0.607
ENSP00000385019	3.59e-05	<0.001	921	0.762
ENSP00000308541	9.54e-05	0.002	920	0.782
ENSP00000352678	1.84e-05	0.018	920	0.623
ENSP00000353408	3.65e-05	0.022	920	0.668
ENSP00000311648	2.56e-05	0.027	920	0.126
ENSP00000274547	7.13e-05	<0.001	920	0.372
ENSP00000299333	3.97e-05	<0.001	920	0.619
ENSP00000298556	4.97e-05	0.004	919	0.554
ENSP00000363397	3.01e-05	0.015	919	0.118
ENSP00000300105	4.85e-05	0.04	919	0.517
ENSP00000354251	2.85e-05	0.004	918	0.368
ENSP00000347710	2.09e-05	0.025	918	0.473
ENSP00000454253	2.02e-05	0.02	917	0.348
ENSP00000217381	1.96e-05	0.02	917	0.478
ENSP00000344314	2.21e-05	0.049	917	0.416
ENSP00000357130	3.83e-05	0.009	916	0
ENSP00000316476	2.28e-05	0.027	916	0.229
ENSP00000348897	3.66e-05	0.029	916	0.186
ENSP00000261416	2.96e-05	0.046	916	0.133
ENSP00000335592	5.23e-05	<0.001	916	0.248
ENSP00000378492	3.24e-05	0.006	915	0.285
ENSP00000352608	3.86e-05	0.008	915	0.606
ENSP00000409378	2.82e-05	0.011	915	0.26
ENSP00000319984	2.64e-05	0.019	915	0.271
ENSP00000306490	2.97e-05	0.027	915	0.353
ENSP00000216540	1.94e-05	0.039	915	0.07
ENSP00000316029	2.88e-05	0.043	915	0.572
ENSP00000356016	2.62e-05	0.045	915	0.571
ENSP00000264318	4.96e-05	<0.001	915	0.287
ENSP00000350348	3.31e-05	0.003	914	0.256
ENSP00000252675	2.12e-05	0.01	914	0.104
ENSP00000282753	3.99e-05	0.018	914	0.433
ENSP00000359114	2.22e-05	0.024	914	0.493
ENSP00000341640	1.84e-05	0.028	914	0.29
ENSP00000362013	1.36e-05	0.037	914	0.629
ENSP00000359334	4.76e-05	<0.001	914	0
ENSP00000373169	3.18e-05	0.008	913	0.212
ENSP00000363296	2.45e-05	0.021	913	0.249
ENSP00000270458	2.57e-05	0.03	913	0.429
ENSP00000380227	3.7e-05	0.006	912	0.582
ENSP00000240093	2.59e-05	0.006	912	0.8
ENSP00000337451	4.4e-05	0.017	912	0.986
ENSP00000316244	3.59e-05	0.021	912	0.354
ENSP00000348385	2.07e-05	0.046	912	0.487
ENSP00000331912	3.88e-05	0.003	911	0.129
ENSP00000351767	2.33e-05	0.009	911	0.135
ENSP00000317955	3.35e-05	0.023	911	0.281
ENSP00000381949	1.63e-05	0.044	911	0.149
ENSP00000370555	1.44e-05	0.046	911	0.15
ENSP00000306497	2.7e-05	<0.001	911	0.716
ENSP00000304643	4.44e-05	0.01	909	0.965
ENSP00000265022	2.5e-05	0.02	909	0.088
ENSP00000349790	1.8e-05	0.03	909	0.429
ENSP00000440045	5.03e-05	0.005	908	0.97
ENSP00000363763	4.39e-05	0.026	908	0.975
ENSP00000242729	2e-05	0.035	907	0.126
ENSP00000358640	1.92e-05	0.039	907	0.141
ENSP00000262138	2.17e-05	0.045	907	0.442
ENSP00000302397	4.68e-05	0.001	906	0.415
ENSP00000367959	3.66e-05	0.001	906	0.364
ENSP00000357060	4.66e-05	0.002	906	0.487
ENSP00000341940	4.36e-05	0.002	906	0.631
ENSP00000358309	3.28e-05	0.025	906	0.988
ENSP00000315299	3.96e-05	0.027	906	0.968
ENSP00000273854	3.46e-05	0.032	906	0.988
ENSP00000284061	1.75e-05	0.032	906	0.135
ENSP00000327652	3.5e-05	0.043	906	0
ENSP00000370003	1.81e-05	0.049	906	0.516
ENSP00000369689	4.26e-05	<0.001	906	0
ENSP00000355316	3.68e-05	<0.001	906	0.299
ENSP00000261007	2.07e-05	0.024	905	0.454
ENSP00000263431	4.75e-05	0.025	905	0.987
ENSP00000234389	1.98e-05	0.03	905	0.293
ENSP00000306129	3.3e-05	0.034	905	0.294
ENSP00000373825	2.53e-05	0.04	904	0.12
ENSP00000264428	3.24e-05	<0.001	904	0.178
ENSP00000350132	4.45e-05	0.002	903	0.614
ENSP00000356000	1.84e-05	0.003	903	0.547
ENSP00000264977	1.74e-05	0.031	903	0.276
ENSP00000360060	1.76e-05	0.005	902	0.571
ENSP00000254719	6.69e-05	0.009	902	0.74
ENSP00000220058	2.59e-05	0.032	902	0.342
ENSP00000251775	1.92e-05	0.035	902	0.106
ENSP00000295598	4.35e-05	0.003	901	0.478
ENSP00000262644	2.11e-05	0.014	901	0.088
ENSP00000338864	2.78e-05	0.02	901	0.613
ENSP00000275015	1.71e-05	0.028	901	0.834
ENSP00000226207	3.78e-05	0.031	901	0.504
ENSP00000343314	3.44e-05	0.033	901	0.246
ENSP00000411593	5.1e-05	<0.001	901	0.296
ENSP00000304290	1.66e-05	0.006	900	0.254
ENSP00000389175	1.49e-05	0.006	900	0.089
ENSP00000353073	2.91e-05	0.01	900	0
ENSP00000335083	3.34e-05	0.011	900	0.409
ENSP00000260283	1.88e-05	0.014	900	0.211
ENSP00000454303	1.5e-05	0.015	900	0.264
ENSP00000337477	3.14e-05	0.017	900	0.556
ENSP00000266395	1.44e-05	0.018	900	0.104
ENSP00000346437	2.98e-05	0.021	900	0.348
ENSP00000053469	2.2e-05	0.023	900	0.249
ENSP00000382356	1.31e-05	0.028	900	0.144
ENSP00000360502	3.61e-05	0.032	900	0.98
ENSP00000325074	3.36e-05	0.033	900	0.482
ENSP00000389770	2.3e-05	0.033	900	0.154
ENSP00000356840	2.29e-05	0.042	900	0.766
ENSP00000312286	1.99e-05	0.045	900	0.136
ENSP00000329117	1.93e-05	0.048	900	0.574
ENSP00000364398	1.53e-05	0.049	900	0.57
ENSP00000274093	3.74e-05	<0.001	900	0.239
ENSP00000366673	2.06e-05	0.013	898	0.534
ENSP00000237612	2.94e-05	0.046	896	0.717
ENSP00000442518	4.98e-05	0.025	892	0
ENSP00000356545	3.43e-05	0.007	886	0.593
ENSP00000381590	2.01e-05	0.015	886	0
ENSP00000332274	1.59e-05	0.044	886	0.094
ENSP00000027335	5.62e-05	0.016	885	0.841
ENSP00000296181	3.27e-05	0.004	883	0.596
ENSP00000355173	1.83e-05	0.034	883	0.075
ENSP00000244364	2.33e-05	0.003	881	0.435
ENSP00000292095	1.95e-05	0.025	881	0.766
ENSP00000260645	2.09e-05	0.014	877	0.23
ENSP00000256509	3.96e-05	0.031	874	0.767
ENSP00000371512	2.52e-05	0.029	869	0.149
ENSP00000283249	2.69e-05	0.033	869	0.654
ENSP00000261205	3.49e-05	0.047	868	0.285
ENSP00000438346	3.42e-05	0.004	862	0.159
ENSP00000311030	2.33e-05	0.006	861	0.129
ENSP00000349017	2.33e-05	0.014	861	0.129
ENSP00000313391	1.64e-05	0.017	861	0.584
ENSP00000243457	4.75e-05	<0.001	861	0.754
ENSP00000405252	2.06e-05	0.004	860	0.462
ENSP00000264932	6.82e-05	0.006	860	0.275
ENSP00000464743	2.35e-05	0.009	860	0
ENSP00000286201	1.69e-05	0.015	860	0.804
ENSP00000192314	1.51e-05	0.036	860	0.218
ENSP00000317980	2.28e-05	0.004	859	0.331
ENSP00000263525	1.85e-05	0.016	859	0.453
ENSP00000355517	2.57e-05	0.031	858	0.057
ENSP00000287934	2.43e-05	0.028	857	0.866
ENSP00000295101	4.29e-05	<0.001	855	0.68
ENSP00000282561	5.47e-05	<0.001	854	0.822
ENSP00000283109	2.73e-05	0.022	854	0.721
ENSP00000349275	3.36e-05	0.04	854	0.821
ENSP00000210633	1.69e-05	0.01	850	0.363
ENSP00000349594	3.13e-05	0.023	850	0.803
ENSP00000283936	2.54e-05	0.001	847	0.599
ENSP00000339960	2.68e-05	0.016	846	0.671
ENSP00000288309	2.56e-05	0.034	844	0
ENSP00000307508	4.77e-05	0.003	843	0.982
ENSP00000358708	1.76e-05	0.036	843	0.169
ENSP00000357429	1.35e-05	0.036	841	0.765
ENSP00000354950	3.02e-05	0.018	840	0.229
ENSP00000332208	1.63e-05	0.025	840	0.766
ENSP00000343140	1.18e-05	0.048	840	0.112
ENSP00000306459	1.44e-05	0.039	837	0.179
ENSP00000299427	1.93e-05	0.005	836	0.412
ENSP00000349577	2.46e-05	0.034	836	0.161
ENSP00000003084	8.21e-05	0.004	835	0.476
ENSP00000262888	2.93e-05	0.023	835	0.705
ENSP00000350547	1.43e-05	0.034	835	0.553
ENSP00000330572	2.17e-05	0.009	834	0.409
ENSP00000456711	2.46e-05	0.026	834	0
ENSP00000231668	1.26e-05	0.031	834	0.176
ENSP00000327290	2.52e-05	0.005	831	0.258
ENSP00000296468	1.64e-05	0.01	829	0.665
ENSP00000447149	2.27e-05	0.026	828	0.521
ENSP00000277120	4.16e-05	<0.001	827	0.776
ENSP00000287766	2.69e-05	0.006	827	0.287
ENSP00000296755	2.39e-05	0.018	825	0.642
ENSP00000422753	7.18e-05	0.041	825	0.814
ENSP00000359074	2.17e-05	0.048	825	0
ENSP00000347454	4.41e-05	<0.001	824	0.312
ENSP00000311816	2.6e-05	0.008	824	0.797
ENSP00000370410	3.44e-05	0.037	824	0.46
ENSP00000332204	1.35e-05	0.001	823	0.288
ENSP00000353508	2.59e-05	0.04	823	0.742
ENSP00000282499	2.7e-05	0.012	822	0.322
ENSP00000338481	2.21e-05	0.023	822	0.202
ENSP00000351155	1.72e-05	0.025	822	0.116
ENSP00000402861	2.64e-05	0.014	821	0.45
ENSP00000318016	3.65e-05	0.021	820	0.155
ENSP00000394863	2.56e-05	0.047	820	0.279
ENSP00000362029	1.38e-05	0.005	819	0.211
ENSP00000346032	3.01e-05	0.045	819	0.654
ENSP00000359329	4.44e-05	<0.001	818	0
ENSP00000304689	4.24e-05	0.001	818	0.426
ENSP00000229030	2.14e-05	0.007	818	0.75
ENSP00000348510	1.91e-05	0.01	817	0.719
ENSP00000285381	2.37e-05	0.015	817	0.261
ENSP00000408979	3.34e-05	0.028	817	0.31
ENSP00000230381	1.72e-05	0.029	817	0.287
ENSP00000350616	3.16e-05	0.018	816	0.183
ENSP00000261845	5.44e-05	0.024	816	0.975
ENSP00000295718	2.51e-05	0.041	816	0.507
ENSP00000320885	3.24e-05	0.046	816	0.229
ENSP00000216200	6.5e-05	<0.001	814	0.978
ENSP00000261514	3.66e-05	<0.001	814	0.598
ENSP00000350475	2.12e-05	0.003	814	0
ENSP00000268164	2.23e-05	0.03	814	0.16
ENSP00000216267	2.83e-05	0.043	814	0
ENSP00000356265	2.51e-05	<0.001	813	0.533
ENSP00000300873	1.56e-05	0.041	813	0.34
ENSP00000264357	2.97e-05	0.005	812	0
ENSP00000304822	2.78e-05	0.018	812	0.711
ENSP00000306015	1.81e-05	0.036	812	0.187
ENSP00000337641	2.09e-05	0.037	812	0.527
ENSP00000260045	3.43e-05	0.001	811	0.197
ENSP00000340009	1.55e-05	0.028	811	0.126
ENSP00000419101	1.6e-05	0.029	811	0.488
ENSP00000281830	2.68e-05	0.037	811	0.659
ENSP00000263980	3.43e-05	0.005	809	0.586
ENSP00000396320	4.63e-05	0.008	806	0.726
ENSP00000264938	3.68e-05	0.011	805	0.508
ENSP00000285679	3.17e-05	0.03	805	0.231
ENSP00000264808	2.38e-05	0.042	805	0.783
ENSP00000369442	1.82e-05	0.031	804	0.66
ENSP00000375080	1.69e-05	0.039	804	0.185
ENSP00000381768	2.74e-05	0.033	803	0.563
ENSP00000264360	2.14e-05	0.019	802	0.124
ENSP00000339004	3.72e-05	0.019	801	0
ENSP00000259050	3.79e-05	<0.001	800	0.297
ENSP00000262461	3.76e-05	<0.001	800	0.441
ENSP00000386796	2.02e-05	0.008	800	0.321
ENSP00000270349	4.49e-05	0.009	800	0.554
ENSP00000261173	2.94e-05	0.021	800	0.972
ENSP00000465742	1.36e-05	0.021	800	0.414
ENSP00000219596	3.47e-05	0.03	800	0.323
ENSP00000302728	2.46e-05	0.036	800	0.144
ENSP00000324172	3.08e-05	0.039	800	0.971
ENSP00000357067	1.67e-05	0.041	800	0.406
ENSP00000314048	4.8e-05	<0.001	793	0.121
ENSP00000263519	2.59e-05	0.025	793	0.973
ENSP00000351717	2.78e-05	0.005	792	0.148
ENSP00000366475	2.13e-05	0.001	790	0.105
ENSP00000306010	4.25e-05	0.006	789	0.435
ENSP00000394071	2.64e-05	0.019	789	0.124
ENSP00000366787	2.37e-05	0.029	789	0
ENSP00000399013	2.44e-05	0.046	789	0.119
ENSP00000218548	5.27e-05	<0.001	783	0.476
ENSP00000353072	3.43e-05	0.039	783	0.963
ENSP00000380795	1.92e-05	0.049	783	0
ENSP00000264824	1.21e-05	0.016	779	0.749
ENSP00000289865	2.57e-05	0.021	776	0.357
ENSP00000314499	7.37e-05	0.019	774	0.972
ENSP00000307240	2.58e-05	0.023	771	0.53
ENSP00000332773	2.83e-05	0.007	769	0.556
ENSP00000273077	2.4e-05	0.043	767	0
ENSP00000302801	1.4e-05	0.015	766	0.662
ENSP00000357909	1.44e-05	0.029	766	0.371
ENSP00000330219	1.92e-05	0.024	764	0.403
ENSP00000272427	2.2e-05	0.004	763	0.152
ENSP00000262139	2.1e-05	0.01	763	0.06
ENSP00000261908	2.39e-05	0.049	763	0.405
ENSP00000297668	1.89e-05	0.005	762	0.134
ENSP00000331600	1.81e-05	0.006	761	0.147
ENSP00000301072	4.21e-05	0.007	761	0.629
ENSP00000326042	3.62e-05	0.016	761	0.623
ENSP00000314441	3.11e-05	0.003	757	0.676
ENSP00000398481	2.22e-05	0.008	757	0.158
ENSP00000341674	1.51e-05	0.023	757	0
ENSP00000363395	1.41e-05	0.029	757	0
ENSP00000352101	1.49e-05	0.033	757	0
ENSP00000349325	2.7e-05	0.043	757	0.219
ENSP00000303575	2.31e-05	<0.001	752	0.254
ENSP00000255078	2.32e-05	0.034	752	0.749
ENSP00000236671	4.98e-05	<0.001	750	0.652
ENSP00000361186	2.37e-05	0.044	750	0.364
ENSP00000217420	3.75e-05	<0.001	749	0.259
ENSP00000390423	1.51e-05	0.017	749	0.351
ENSP00000310593	1.68e-05	0.032	749	0.101
ENSP00000330199	1.64e-05	0.042	749	0.138
ENSP00000338191	1.33e-05	0.026	748	0.119
ENSP00000389399	1.83e-05	0.036	748	0.317
ENSP00000289957	1.5e-05	0.039	748	0.119
ENSP00000272519	4.47e-05	0.021	747	0.931
ENSP00000336799	4.12e-05	0.042	747	0.631
ENSP00000295736	2.05e-05	0.012	746	0.274
ENSP00000417061	2.04e-05	0.032	746	0
ENSP00000258385	1.85e-05	0.002	745	0.14
ENSP00000260264	2.16e-05	0.036	745	0.582
ENSP00000344087	1.77e-05	0.049	745	0.12
ENSP00000345767	2.13e-05	0.009	744	0.844
ENSP00000233638	1.33e-05	0.029	744	0.609
ENSP00000390600	4.04e-05	<0.001	743	0.621
ENSP00000303212	1.58e-05	0.026	743	0.473
ENSP00000293780	1.61e-05	0.037	743	0.115
ENSP00000349205	2.31e-05	0.018	742	0.171
ENSP00000367102	2.26e-05	0.045	742	0.096
ENSP00000328150	3.01e-05	0.049	741	0.648
ENSP00000285379	7.49e-05	<0.001	740	0.749
ENSP00000264093	3.97e-05	<0.001	740	0.831
ENSP00000333376	1.5e-05	0.029	740	0.253
ENSP00000271348	2.96e-05	0.018	738	0
ENSP00000258796	3.07e-05	0.002	735	0.13
ENSP00000355930	1.94e-05	0.046	735	0.118
ENSP00000344635	4.42e-05	0.032	726	0.709
ENSP00000295124	1.13e-05	0.012	725	0.211
ENSP00000333873	2.37e-05	0.033	725	0
ENSP00000409231	1.66e-05	0.046	725	0.211
ENSP00000358696	1.64e-05	0.034	724	0.453
ENSP00000416250	1.58e-05	0.046	723	0.443
ENSP00000276198	1.49e-05	0.029	720	0.296
ENSP00000288828	2.13e-05	0.03	720	0.067
ENSP00000378965	1.6e-05	0.042	720	0.228
ENSP00000329466	3.67e-05	0.042	718	0.833
ENSP00000380903	1.98e-05	0.001	717	0.566
ENSP00000417335	2.51e-05	0.004	717	0.6
ENSP00000265361	1.39e-05	0.022	716	0.62
ENSP00000260210	2.53e-05	0.029	715	0.665
ENSP00000318057	2.89e-05	0.047	713	0.848
ENSP00000349437	3.47e-05	0.037	709	0.567
ENSP00000370571	4.32e-05	0.004	708	0.78
ENSP00000262623	4.66e-05	0.007	708	0.443
ENSP00000339182	1.82e-05	0.036	707	0.164
ENSP00000327214	2.75e-05	0.039	707	0.244
ENSP00000376765	2.1e-05	0.024	702	0.747
ENSP00000296015	1.68e-05	0.041	702	0.265
ENSP00000330320	3.2e-05	<0.001	701	0.385
ENSP00000320246	3.23e-05	0.02	701	0.41
ENSP00000339764	2.95e-05	0.033	701	0.767
ENSP00000403932	2.47e-05	0.042	700	0
ENSP00000377390	1.77e-05	0.015	698	0.336
ENSP00000411827	2.14e-05	0.048	694	0.298
ENSP00000409126	2.56e-05	<0.001	693	0.134
ENSP00000373937	1.86e-05	0.013	691	0.291
ENSP00000319623	2.01e-05	0.028	691	0.248
ENSP00000339867	3.88e-05	<0.001	689	0.468
ENSP00000378702	2.48e-05	0.027	688	0.801
ENSP00000301463	1.04e-05	0.032	687	0.162
ENSP00000360327	1.05e-05	0.029	684	0.407
ENSP00000331418	1.54e-05	0.035	684	0.49
ENSP00000275857	3.7e-05	0.001	683	0.19
ENSP00000263257	2.49e-05	0.003	683	0.512
ENSP00000352456	1.89e-05	0.046	683	0.103
ENSP00000306275	3.51e-05	0.018	681	0.719
ENSP00000269848	3.32e-05	0.036	681	0.926
ENSP00000354681	2.57e-05	0.049	681	0.358
ENSP00000359085	3.74e-05	0.001	680	0.535
ENSP00000301204	3.44e-05	0.007	680	0.256
ENSP00000352672	1.18e-05	0.024	680	0.216
ENSP00000290722	1.15e-05	0.024	680	0.232
ENSP00000381740	2.04e-05	0.038	680	0.496
ENSP00000355580	3.13e-05	<0.001	677	0.737
ENSP00000005587	2.67e-05	0.01	677	0.206
ENSP00000383168	1.61e-05	0.03	675	0.548
ENSP00000320239	2.01e-05	0.012	667	0.57
ENSP00000222248	3.1e-05	0.026	667	0.262
ENSP00000399709	3.23e-05	<0.001	666	0.341
ENSP00000207549	2.26e-05	0.001	665	0.124
ENSP00000350552	1.24e-05	0.001	663	0.326
ENSP00000263765	1.67e-05	0.014	663	0
ENSP00000242257	2.6e-05	0.04	662	0.661
ENSP00000336543	1.71e-05	0.042	661	0
ENSP00000466680	4.51e-05	0.005	659	0.93
ENSP00000405812	1.98e-05	0.008	659	0.273
ENSP00000293441	3.82e-05	0.027	659	0.991
ENSP00000321987	1.97e-05	0.012	658	0.168
ENSP00000456533	1.65e-05	0.025	658	0
ENSP00000040877	1.22e-05	0.041	658	0.582
ENSP00000444788	1.99e-05	0.043	658	0.063
ENSP00000333934	2.03e-05	0.047	658	0.649
ENSP00000316861	1.37e-05	0.015	657	0.169
ENSP00000378920	3.88e-05	0.001	656	0.234
ENSP00000427820	1.79e-05	0.02	655	0.262
ENSP00000262352	3.59e-05	0.035	655	0.259
ENSP00000265843	1.35e-05	0.043	655	0.19
ENSP00000376384	3.37e-05	0.037	653	0
ENSP00000294409	1.69e-05	0.002	652	0.339
ENSP00000361302	1.96e-05	0.042	652	0.136
ENSP00000369372	1.58e-05	0.03	650	0.345
ENSP00000227638	1.16e-05	0.028	649	0.191
ENSP00000465655	1.79e-05	0.045	648	0.681
ENSP00000376914	3.22e-05	0.039	647	0
ENSP00000381823	2.51e-05	0.031	644	0.104
ENSP00000362650	1.19e-05	0.038	644	0.178
ENSP00000312411	2.39e-05	0.035	643	0.47
ENSP00000373340	1.56e-05	0.015	640	0.826
ENSP00000384288	2.18e-05	0.008	637	0
ENSP00000343464	2.11e-05	0.026	637	0.726
ENSP00000351591	3.39e-05	0.001	635	0.193
ENSP00000296862	1.45e-05	0.031	635	0
ENSP00000386029	4.29e-05	<0.001	632	0.229
ENSP00000361700	3.59e-05	<0.001	632	0.247
ENSP00000412673	3.92e-05	0.002	632	0.277
ENSP00000358865	2.05e-05	0.002	632	0.403
ENSP00000386992	1.08e-05	0.04	632	0.443
ENSP00000328551	2.82e-05	0.042	631	0.105
ENSP00000269346	2.92e-05	<0.001	628	0.126
ENSP00000395983	2.74e-05	<0.001	627	0.268
ENSP00000443189	2.84e-05	0.031	626	0
ENSP00000282026	3.21e-05	0.039	626	0.401
ENSP00000359795	1.68e-05	0.048	625	0.203
ENSP00000293973	1.72e-05	0.001	624	0.446
ENSP00000332293	2.28e-05	0.033	624	0.797
ENSP00000354541	2.51e-05	0.003	623	0.209
ENSP00000333638	1.31e-05	0.014	620	0.245
ENSP00000409195	1.15e-05	0.035	620	0
ENSP00000381781	1.14e-05	0.039	620	0
ENSP00000333926	2.44e-05	0.042	620	0.148
ENSP00000265113	3.25e-05	0.029	618	0.469
ENSP00000334808	1.8e-05	0.042	618	0.35
ENSP00000266546	5.26e-05	0.001	616	0.142
ENSP00000363452	2e-05	0.015	614	0.114
ENSP00000263800	1.61e-05	0.045	614	0.669
ENSP00000357448	1.73e-05	<0.001	612	0.309
ENSP00000384725	1.78e-05	0.031	612	0.795
ENSP00000271915	3.24e-05	<0.001	610	0.704
ENSP00000235372	1.64e-05	0.006	610	0.781
ENSP00000344095	1.64e-05	0.024	610	0.207
ENSP00000217254	1.25e-05	0.04	610	0.117
ENSP00000340510	1.76e-05	0.043	610	0.103
ENSP00000376921	3.24e-05	0.001	609	0.315
ENSP00000216487	1.24e-05	0.037	609	0.136
ENSP00000347721	1.38e-05	0.042	609	0.055
ENSP00000369460	2.09e-05	0.028	608	0.838
ENSP00000185206	2.66e-05	0.023	607	0.135
ENSP00000263160	2.77e-05	<0.001	606	0.376
ENSP00000255476	1.49e-05	0.035	605	0.562
ENSP00000381824	2.03e-05	0.021	604	0.387
ENSP00000265294	3.58e-05	<0.001	603	0.195
ENSP00000221485	3.39e-05	<0.001	603	0.327
ENSP00000216366	2.53e-05	0.045	599	0.142
ENSP00000345785	1.71e-05	0.019	598	0.749
ENSP00000354966	2.21e-05	0.038	598	0.369
ENSP00000003302	2.71e-05	0.017	597	0.263
ENSP00000318197	2.87e-05	0.013	596	0.489
ENSP00000368964	1.2e-05	0.028	596	0.298
ENSP00000295452	3.54e-05	<0.001	594	0.23
ENSP00000453399	1.36e-05	0.016	594	0.191
ENSP00000381104	1.67e-05	0.02	594	0.189
ENSP00000313603	1.78e-05	0.032	594	0.509
ENSP00000332413	2.52e-05	0.009	593	0.1
ENSP00000294309	2.34e-05	0.009	593	0.11
ENSP00000264773	2.42e-05	0.004	592	0.727
ENSP00000363500	2.59e-05	0.005	592	0.215
ENSP00000366901	2.19e-05	0.007	592	0.201
ENSP00000251127	2.16e-05	0.049	591	0.627
ENSP00000338171	1.32e-05	0.012	590	0.262
ENSP00000374328	1.78e-05	0.017	590	0.293
ENSP00000339136	4.33e-05	0.018	589	0.951
ENSP00000381785	2.31e-05	0.032	589	0.063
ENSP00000389792	1.26e-05	0.046	589	0.433
ENSP00000359353	2.77e-05	0.013	588	0.141
ENSP00000462337	2.93e-05	0.005	587	0.758
ENSP00000471569	2.87e-05	0.018	587	0
ENSP00000398704	1.71e-05	0.03	587	0
ENSP00000312001	2.12e-05	0.032	587	0.468
ENSP00000393557	3.49e-05	<0.001	584	0.412
ENSP00000363298	1.46e-05	0.009	584	0.243
ENSP00000457628	1.02e-05	0.023	584	0
ENSP00000356395	1.51e-05	0.029	584	0.167
ENSP00000376583	1.98e-05	0.034	583	0.116
ENSP00000348278	2.45e-05	0.035	583	0.268
ENSP00000341682	1.43e-05	0.041	583	0.224
ENSP00000307443	1.18e-05	0.032	581	0.063
ENSP00000394033	2.82e-05	<0.001	580	0.748
ENSP00000405600	1.66e-05	0.042	579	0.32
ENSP00000321997	1.22e-05	0.046	579	0.751
ENSP00000351947	2.06e-05	0.017	578	0.822
ENSP00000273353	2.77e-05	0.038	578	0.271
ENSP00000275230	2.19e-05	0.008	576	0.082
ENSP00000257408	1.04e-05	0.022	576	0.18
ENSP00000234701	1.13e-05	0.039	576	0.215
ENSP00000237937	1.23e-05	0.044	576	0.178
ENSP00000424424	1.06e-05	0.035	575	0.199
ENSP00000450895	4.37e-05	<0.001	574	0.764
ENSP00000410083	1.56e-05	0.032	573	0.133
ENSP00000359417	1.26e-05	0.028	572	0.197
ENSP00000370713	1.68e-05	0.028	571	0.231
ENSP00000329803	2.23e-05	0.028	570	0.229
ENSP00000364831	3.64e-05	<0.001	569	0.417
ENSP00000331843	8.96e-05	0.004	569	0
ENSP00000419378	2.22e-05	0.005	569	0.126
ENSP00000351346	2.57e-05	0.015	569	0.156
ENSP00000325506	2.47e-05	0.019	568	0.141
ENSP00000358142	2.46e-05	0.028	568	0.13
ENSP00000334650	2.4e-05	<0.001	567	0.648
ENSP00000302166	2.4e-05	0.003	566	0.693
ENSP00000410400	1.39e-05	0.031	566	0.294
ENSP00000386869	1.44e-05	0.044	564	0.386
ENSP00000295743	1.9e-05	0.047	564	0.808
ENSP00000362103	2.05e-05	0.005	562	0.787
ENSP00000254853	1.29e-05	0.044	562	0.181
ENSP00000381377	3.85e-05	<0.001	561	0.266
ENSP00000306678	1.73e-05	0.041	561	0.743
ENSP00000361281	2.11e-05	<0.001	557	0.123
ENSP00000332771	3.3e-05	0.009	557	0.419
ENSP00000312458	1.59e-05	0.024	557	0.116
ENSP00000300648	2.31e-05	0.017	555	0
ENSP00000358466	1.6e-05	0.023	552	0.148
ENSP00000324463	1.21e-05	0.036	551	0.527
ENSP00000298542	1.41e-05	0.016	547	0.13
ENSP00000238647	1.43e-05	0.013	544	0.27
ENSP00000309794	1.31e-05	0.022	544	0.157
ENSP00000268720	1.35e-05	0.048	544	0.274
ENSP00000358107	1.5e-05	<0.001	542	0.162
ENSP00000289292	1.43e-05	0.022	540	0.154
ENSP00000298681	3.17e-05	0.018	538	0
ENSP00000234488	2.18e-05	0.008	536	0.479
ENSP00000318986	2.3e-05	0.023	536	0.697
ENSP00000382178	1.76e-05	0.035	536	0.205
ENSP00000339813	1.97e-05	0.025	535	0.332
ENSP00000334219	2.45e-05	0.013	534	0.23
ENSP00000256737	3.35e-05	<0.001	533	0.139
ENSP00000261707	4.23e-05	0.003	532	0.502
ENSP00000452776	1.74e-05	0.018	532	0.236
ENSP00000418112	2.7e-05	0.036	532	0.654
ENSP00000313309	1.41e-05	0.025	530	0.459
ENSP00000259392	1.84e-05	0.015	528	0.075
ENSP00000262462	1.61e-05	0.038	526	0.069
ENSP00000218176	2.45e-05	0.001	521	0.725
ENSP00000445340	3.06e-05	0.002	520	0.301
ENSP00000225614	3.28e-05	0.039	515	0.17
ENSP00000448059	2.55e-05	0.029	514	0.185
ENSP00000276893	2.15e-05	0.037	514	0.559
ENSP00000298596	1.34e-05	0.008	513	0.19
ENSP00000222032	2.23e-05	0.046	513	0.212
ENSP00000331111	5.75e-05	0.027	512	0.844
ENSP00000402460	2.83e-05	0.033	511	0.135
ENSP00000307599	3.52e-05	<0.001	508	0.568
ENSP00000358363	2.77e-05	0.013	507	0.141
ENSP00000354826	1.51e-05	0.03	507	0.39
ENSP00000319991	2.19e-05	0.04	506	0.056
ENSP00000400500	1.68e-05	0.013	504	0.188
ENSP00000249776	1.05e-05	0.038	504	0.139
ENSP00000286918	2.37e-05	0.044	503	0.714
ENSP00000342385	1.61e-05	0.049	503	0.577
ENSP00000341652	1.25e-05	0.031	502	0.286
ENSP00000310568	2.43e-05	<0.001	501	0.7
ENSP00000282406	2.62e-05	0.006	501	0.112
ENSP00000345044	1.16e-05	0.01	501	0.27
ENSP00000262890	2.59e-05	0.019	501	0.095
ENSP00000288022	1.79e-05	0.023	501	0.383
ENSP00000262146	1.52e-05	0.025	501	0.195
ENSP00000351883	2.83e-05	<0.001	499	0.71
ENSP00000377504	1.41e-05	0.026	498	0.705
ENSP00000363459	1.09e-05	0.046	497	0
ENSP00000352527	2.5e-05	<0.001	496	0.691
ENSP00000378077	1.71e-05	0.009	495	0.269
ENSP00000306627	2.31e-05	0.016	495	0.391
ENSP00000362918	1.66e-05	0.02	495	0.431
ENSP00000267842	2.04e-05	0.003	492	0.047
ENSP00000453129	2.04e-05	0.007	490	0.061
ENSP00000373637	2.28e-05	0.049	489	0
ENSP00000346667	1.15e-05	0.033	488	0.271
ENSP00000381399	1.97e-05	0.02	482	0.081
ENSP00000261200	2.3e-05	0.026	482	0.276
ENSP00000260116	2.57e-05	0.016	481	0.071
ENSP00000361373	1.57e-05	0.013	478	0.754
ENSP00000264047	2.19e-05	0.018	478	0.266
ENSP00000378033	2.35e-05	<0.001	477	0.722
ENSP00000325663	2.21e-05	0.001	473	0.854
ENSP00000299798	1.73e-05	0.037	472	0.451
ENSP00000438205	2.15e-05	0.041	472	0.301
ENSP00000318912	2.13e-05	0.024	471	0.13
ENSP00000330475	1.06e-05	0.029	471	0.174
ENSP00000287957	1.46e-05	0.04	467	0.301
ENSP00000362566	2.08e-05	0.016	459	0.256
ENSP00000312671	1.35e-05	0.042	459	0.123
ENSP00000340578	1.38e-05	0.044	459	0.153
ENSP00000246949	1.23e-05	0.049	459	0.689
ENSP00000302918	1.08e-05	0.03	457	0.202
ENSP00000357342	2.11e-05	<0.001	456	0.669
ENSP00000339933	3.14e-05	0.002	453	0.317
ENSP00000390637	1.22e-05	0.047	452	0.177
ENSP00000354721	1.11e-05	0.001	448	0.071
ENSP00000321804	2.25e-05	0.032	448	0.171
ENSP00000260649	2.09e-05	0.042	447	0.106
ENSP00000300456	1.86e-05	0.025	446	0.027
ENSP00000327104	1.91e-05	0.018	440	0.15
ENSP00000337445	2.04e-05	0.045	439	0.668
ENSP00000294725	1.19e-05	0.033	438	0.539
ENSP00000345512	1.65e-05	0.037	436	0.583
ENSP00000272139	1.01e-05	0.03	434	0.372
ENSP00000312663	1.1e-05	0.012	432	0.174
ENSP00000361790	2.15e-05	0.045	430	0.682
ENSP00000341479	2.14e-05	<0.001	428	0.602
ENSP00000318799	2.21e-05	0.007	428	0.745
ENSP00000316203	1.93e-05	0.031	427	0
ENSP00000335416	2.33e-05	0.036	419	0.102
ENSP00000233826	2.11e-05	<0.001	416	0.565
ENSP00000250018	2.91e-05	0.019	416	0.435
ENSP00000348986	1.36e-05	0.025	416	0.446
ENSP00000303508	2.06e-05	0.033	416	0.187
ENSP00000354734	1.01e-05	0.005	414	0.401
ENSP00000269834	1.01e-05	0.032	413	0.725
ENSP00000349891	1.4e-05	0.003	412	0.802
ENSP00000359393	2.14e-05	0.001	410	0.812
ENSP00000357973	1.32e-05	0.018	410	0.17
ENSP00000357474	1.5e-05	0.042	410	0.355
ENSP00000297146	1.98e-05	0.027	409	0.109
ENSP00000342267	1.44e-05	0.011	408	0.055
ENSP00000343279	1.51e-05	0.012	408	0.287
ENSP00000412999	2.67e-05	0.004	405	0.701
ENSP00000346442	1.75e-05	0.043	401	0.219
ENSP00000325919	2.07e-05	0.008	400	0.263
ENSP00000348472	2.04e-05	0.036	398	0.313
ENSP00000433157	1.33e-05	0.04	394	0.106
ENSP00000358762	1.64e-05	0.042	394	0.282
ENSP00000356444	1.63e-05	0.042	394	0.379
ENSP00000391498	2.01e-05	0.004	392	0.55
ENSP00000322568	1.24e-05	0.039	392	0.731
ENSP00000268624	1.27e-05	0.008	390	0.198
ENSP00000258526	1.41e-05	0.011	390	0.345
ENSP00000273857	1.61e-05	0.029	389	0.582
ENSP00000332757	1.04e-05	0.047	383	0.129
ENSP00000334611	1.42e-05	0.009	382	0.124
ENSP00000330694	1.14e-05	0.019	381	0.206
ENSP00000366641	2.4e-05	0.008	380	0.177
ENSP00000274979	1.13e-05	0.028	380	0.164
ENSP00000383698	1.59e-05	0.04	380	0.105
ENSP00000325785	1.41e-05	0.011	379	0.13
ENSP00000335156	1.47e-05	0.03	375	0
ENSP00000399664	1.86e-05	0.016	374	0.715
ENSP00000372112	1.25e-05	0.017	374	0.115
ENSP00000307265	1.25e-05	0.04	374	0.291
ENSP00000273375	1.33e-05	0.004	372	0.194
ENSP00000270238	1.02e-05	0.035	370	0.259
ENSP00000379090	1.58e-05	0.037	370	0.228
ENSP00000362085	1.96e-05	0.04	370	0.354
ENSP00000367096	1.81e-05	0.021	365	0.111
ENSP00000360966	1.63e-05	0.019	364	0.054
ENSP00000377280	1.74e-05	0.025	361	0.13
ENSP00000299626	1.82e-05	0.036	361	0.199
ENSP00000296422	1.81e-05	0.012	357	0.412
ENSP00000249861	1.47e-05	0.046	357	0.278
ENSP00000254090	1.8e-05	0.016	351	0.067
ENSP00000362328	1.92e-05	0.025	349	0.635
ENSP00000375593	1.78e-05	0.025	343	0.715
ENSP00000380351	1.96e-05	0.003	341	0.702
ENSP00000337363	1.96e-05	0.004	341	0.696
ENSP00000270459	2.43e-05	0.005	341	0
ENSP00000338860	1.55e-05	0.01	341	0.714
ENSP00000361857	1.81e-05	0.017	341	0.705
ENSP00000301399	1.84e-05	0.028	341	0.709
ENSP00000365407	1.6e-05	0.029	341	0.705
ENSP00000328245	1.35e-05	0.031	341	0.699
ENSP00000282286	2.23e-05	0.049	341	0.703
ENSP00000375829	1.02e-05	0.046	340	0.347
ENSP00000335481	3.19e-05	0.029	331	0.328
ENSP00000362469	1.6e-05	0.027	330	0.099
ENSP00000379568	1.2e-05	0.034	330	0.137
ENSP00000054650	1.64e-05	0.038	329	0.252
ENSP00000339340	1.51e-05	0.038	325	0.275
ENSP00000160740	1.69e-05	0.009	323	0.54
ENSP00000356251	1.71e-05	0.013	323	0.114
ENSP00000326598	2.68e-05	0.031	323	0.088
ENSP00000263372	1.68e-05	0.013	322	0.577
ENSP00000313600	1.21e-05	0.049	316	0.146
ENSP00000367605	3.72e-05	0.007	311	0
ENSP00000369677	3.43e-05	0.028	309	0.336
ENSP00000347560	1.23e-05	0.049	309	0
ENSP00000361238	2.49e-05	0.026	304	0.143
ENSP00000272252	2.31e-05	0.009	302	0.055
ENSP00000421489	1.32e-05	0.011	300	0.304
ENSP00000299957	1.43e-05	0.019	295	0.276
ENSP00000356687	1.57e-05	0.012	290	0.368
ENSP00000296142	1.51e-05	0.041	288	0.313
ENSP00000364685	2.08e-05	0.048	288	0.273
ENSP00000254528	3.05e-05	0.008	287	0.354
ENSP00000408984	3.19e-05	0.007	286	0
ENSP00000265417	1.68e-05	0.028	286	0
ENSP00000219837	1.16e-05	0.034	286	0.341
ENSP00000365830	1.44e-05	0.04	271	0.773
ENSP00000240587	1.13e-05	0.03	263	0.351
ENSP00000362991	2.03e-05	0.035	215	0.147
